# Supplementary material for: On the Topological Phase around Conical Intersections with Tamm–Dancoff Linear-Response Time-Dependent Density Functional Theory
Source: J Phys Chem A. 2024 Jun 26;128(27):5314–20. doi: 10.1021/acs.jpca.4c02503 (PMC11247484; doi:10.1021/acs.jpca.4c02503)
Supplement: Supplementary file 1 — jp4c02503_si_001.zip [file jp4c02503_si_001.zip]

Archive with 33 entries (22 files):
- data/
- data/.DS_Store
- __MACOSX/data/._.DS_Store
- data/pyrazine/
- data/protonated_formaldimine/
- data/pyrazine/.DS_Store
- __MACOSX/data/pyrazine/._.DS_Store
- data/pyrazine/tddft_pbe0/
- data/pyrazine/xms-caspt2/
- data/protonated_formaldimine/s2s1/
- data/protonated_formaldimine/s1s0/
- data/pyrazine/tddft_pbe0/closed_path_C1
- data/pyrazine/tddft_pbe0/branching_space_quantities
- data/pyrazine/xms-caspt2/closed_path_C1
- data/pyrazine/xms-caspt2/branching_space_quantities
- data/protonated_formaldimine/s2s1/tddft_pbe0/
- data/protonated_formaldimine/s2s1/xms-caspt2/
- data/protonated_formaldimine/s1s0/dft-tddft_pbe0/
- data/protonated_formaldimine/s1s0/xms-caspt2/
- data/protonated_formaldimine/s2s1/tddft_pbe0/closed_path_C1
- data/protonated_formaldimine/s2s1/tddft_pbe0/branching_space_quantities
- data/protonated_formaldimine/s2s1/tddft_pbe0/closed_path_C1_prime
- data/protonated_formaldimine/s2s1/xms-caspt2/closed_path_C1
- data/protonated_formaldimine/s2s1/xms-caspt2/branching_space_quantities
- data/protonated_formaldimine/s2s1/xms-caspt2/closed_path_C1_prime
- data/protonated_formaldimine/s1s0/dft-tddft_pbe0/closed_path_C1
- data/protonated_formaldimine/s1s0/dft-tddft_pbe0/branching_space_quantities
- data/protonated_formaldimine/s1s0/dft-tddft_pbe0/closed_path_C3
- data/protonated_formaldimine/s1s0/dft-tddft_pbe0/closed_path_C4
- data/protonated_formaldimine/s1s0/dft-tddft_pbe0/closed_path_C5
- data/protonated_formaldimine/s1s0/dft-tddft_pbe0/closed_path_C2
- data/protonated_formaldimine/s1s0/xms-caspt2/closed_path_C1
- data/protonated_formaldimine/s1s0/xms-caspt2/branching_space_quantities
