# Supplementary material for: On the Topological Phase around Conical Intersections with Tamm–Dancoff Linear-Response Time-Dependent Density Functional Theory
Source: J Phys Chem A. 2024 Jun 26;128(27):5314–20. doi: 10.1021/acs.jpca.4c02503 (PMC11247484; doi:10.1021/acs.jpca.4c02503)
Supplement: Supplementary file 1 — jp4c02503_si_001.zip [file jp4c02503_si_001.zip › data/pyrazine/tddft_pbe0/closed_path_C1]

pyrazine, LR-TDDFT/TDA/PBE0/cc-pVDZ


closed path geometry 1 (in Angstrom)

          10

 N       1.638981877   -0.000969253    0.000338360
 N      -1.638958992    0.000977907    0.000338844
 C       0.731198704   -1.044865223    0.007370949
 C      -0.732424325   -1.043990395    0.007234697
 C       0.732438490    1.043993190   -0.007105100
 C      -0.731183219    1.044862762   -0.007289644
 H       1.199420606   -2.036335324    0.013876394
 H      -1.201816009   -2.034905176    0.013251788
 H       1.201840043    2.034905465   -0.013657391
 H      -1.199397174    2.036326049   -0.014422896


closed path geometry 2 (in Angstrom)

          10

 N       1.638982179   -0.000969279    0.000338361
 N      -1.638959291    0.000977973    0.000338844
 C       0.731198692   -1.044865212    0.007354136
 C      -0.732424293   -1.043990477    0.007217883
 C       0.732438497    1.043993253   -0.007088287
 C      -0.731183250    1.044862729   -0.007272830
 H       1.199420630   -2.036335255    0.013885020
 H      -1.201816038   -2.034905100    0.013260415
 H       1.201840070    2.034905389   -0.013666018
 H      -1.199397195    2.036325980   -0.014431523


closed path geometry 3 (in Angstrom)

          10

 N       1.638982482   -0.000969305    0.000338361
 N      -1.638959590    0.000978039    0.000338844
 C       0.731198679   -1.044865201    0.007337322
 C      -0.732424262   -1.043990559    0.007201069
 C       0.732438504    1.043993317   -0.007071474
 C      -0.731183280    1.044862696   -0.007256016
 H       1.199420655   -2.036335186    0.013893647
 H      -1.201816066   -2.034905024    0.013269042
 H       1.201840097    2.034905314   -0.013674645
 H      -1.199397217    2.036325910   -0.014440150


closed path geometry 4 (in Angstrom)

          10

 N       1.638982784   -0.000969331    0.000338361
 N      -1.638959888    0.000978105    0.000338844
 C       0.731198666   -1.044865189    0.007320509
 C      -0.732424230   -1.043990641    0.007184256
 C       0.732438511    1.043993380   -0.007054660
 C      -0.731183311    1.044862663   -0.007239202
 H       1.199420679   -2.036335117    0.013902274
 H      -1.201816094   -2.034904948    0.013277669
 H       1.201840123    2.034905238   -0.013683272
 H      -1.199397239    2.036325841   -0.014448778


closed path geometry 5 (in Angstrom)

          10

 N       1.638983086   -0.000969357    0.000338361
 N      -1.638960187    0.000978170    0.000338844
 C       0.731198653   -1.044865178    0.007303695
 C      -0.732424198   -1.043990723    0.007167442
 C       0.732438519    1.043993444   -0.007037847
 C      -0.731183342    1.044862630   -0.007222388
 H       1.199420704   -2.036335047    0.013910901
 H      -1.201816123   -2.034904873    0.013286296
 H       1.201840150    2.034905162   -0.013691899
 H      -1.199397260    2.036325772   -0.014457405


closed path geometry 6 (in Angstrom)

          10

 N       1.638983388   -0.000969383    0.000338362
 N      -1.638960486    0.000978236    0.000338843
 C       0.731198640   -1.044865167    0.007286882
 C      -0.732424166   -1.043990805    0.007150629
 C       0.732438526    1.043993507   -0.007021034
 C      -0.731183372    1.044862597   -0.007205574
 H       1.199420728   -2.036334978    0.013919528
 H      -1.201816151   -2.034904797    0.013294923
 H       1.201840177    2.034905087   -0.013700526
 H      -1.199397282    2.036325703   -0.014466032


closed path geometry 7 (in Angstrom)

          10

 N       1.638983691   -0.000969409    0.000338362
 N      -1.638960785    0.000978302    0.000338843
 C       0.731198627   -1.044865155    0.007270068
 C      -0.732424135   -1.043990887    0.007133815
 C       0.732438533    1.043993571   -0.007004220
 C      -0.731183403    1.044862564   -0.007188760
 H       1.199420753   -2.036334909    0.013928155
 H      -1.201816180   -2.034904721    0.013303549
 H       1.201840203    2.034905011   -0.013709153
 H      -1.199397304    2.036325633   -0.014474659


closed path geometry 8 (in Angstrom)

          10

 N       1.638983993   -0.000969435    0.000338362
 N      -1.638961083    0.000978368    0.000338843
 C       0.731198614   -1.044865144    0.007253254
 C      -0.732424103   -1.043990968    0.007117001
 C       0.732438540    1.043993634   -0.006987407
 C      -0.731183433    1.044862531   -0.007171946
 H       1.199420777   -2.036334840    0.013936782
 H      -1.201816208   -2.034904645    0.013312176
 H       1.201840230    2.034904936   -0.013717780
 H      -1.199397325    2.036325564   -0.014483286


closed path geometry 9 (in Angstrom)

          10

 N       1.638984295   -0.000969461    0.000338362
 N      -1.638961382    0.000978434    0.000338843
 C       0.731198602   -1.044865133    0.007236441
 C      -0.732424071   -1.043991050    0.007100188
 C       0.732438547    1.043993698   -0.006970594
 C      -0.731183464    1.044862498   -0.007155132
 H       1.199420801   -2.036334770    0.013945409
 H      -1.201816236   -2.034904570    0.013320803
 H       1.201840257    2.034904860   -0.013726407
 H      -1.199397347    2.036325495   -0.014491913


closed path geometry 10 (in Angstrom)

          10

 N       1.638984597   -0.000969487    0.000338363
 N      -1.638961681    0.000978500    0.000338843
 C       0.731198589   -1.044865121    0.007219627
 C      -0.732424039   -1.043991132    0.007083374
 C       0.732438554    1.043993761   -0.006953780
 C      -0.731183495    1.044862465   -0.007138318
 H       1.199420826   -2.036334701    0.013954036
 H      -1.201816265   -2.034904494    0.013329430
 H       1.201840283    2.034904784   -0.013735034
 H      -1.199397369    2.036325426   -0.014500541


closed path geometry 11 (in Angstrom)

          10

 N       1.638984899   -0.000969512    0.000338363
 N      -1.638961980    0.000978565    0.000338843
 C       0.731198576   -1.044865110    0.007202814
 C      -0.732424008   -1.043991214    0.007066561
 C       0.732438562    1.043993825   -0.006936967
 C      -0.731183525    1.044862432   -0.007121504
 H       1.199420850   -2.036334632    0.013962662
 H      -1.201816293   -2.034904418    0.013338057
 H       1.201840310    2.034904709   -0.013743661
 H      -1.199397390    2.036325356   -0.014509168


closed path geometry 12 (in Angstrom)

          10

 N       1.638985202   -0.000969538    0.000338363
 N      -1.638962278    0.000978631    0.000338843
 C       0.731198563   -1.044865099    0.007186000
 C      -0.732423976   -1.043991296    0.007049747
 C       0.732438569    1.043993888   -0.006920154
 C      -0.731183556    1.044862399   -0.007104690
 H       1.199420875   -2.036334563    0.013971289
 H      -1.201816321   -2.034904342    0.013346684
 H       1.201840336    2.034904633   -0.013752288
 H      -1.199397412    2.036325287   -0.014517795


closed path geometry 13 (in Angstrom)

          10

 N       1.638985504   -0.000969564    0.000338364
 N      -1.638962577    0.000978697    0.000338842
 C       0.731198550   -1.044865087    0.007169186
 C      -0.732423944   -1.043991378    0.007032933
 C       0.732438576    1.043993952   -0.006903340
 C      -0.731183586    1.044862366   -0.007087876
 H       1.199420899   -2.036334493    0.013979916
 H      -1.201816350   -2.034904267    0.013355311
 H       1.201840363    2.034904557   -0.013760915
 H      -1.199397434    2.036325218   -0.014526422


closed path geometry 14 (in Angstrom)

          10

 N       1.638985806   -0.000969590    0.000338364
 N      -1.638962876    0.000978763    0.000338842
 C       0.731198537   -1.044865076    0.007152373
 C      -0.732423912   -1.043991459    0.007016120
 C       0.732438583    1.043994015   -0.006886527
 C      -0.731183617    1.044862333   -0.007071062
 H       1.199420924   -2.036334424    0.013988543
 H      -1.201816378   -2.034904191    0.013363938
 H       1.201840390    2.034904482   -0.013769541
 H      -1.199397456    2.036325149   -0.014535049


closed path geometry 15 (in Angstrom)

          10

 N       1.638986108   -0.000969616    0.000338364
 N      -1.638963175    0.000978829    0.000338842
 C       0.731198525   -1.044865065    0.007135559
 C      -0.732423880   -1.043991541    0.006999306
 C       0.732438590    1.043994079   -0.006869714
 C      -0.731183647    1.044862300   -0.007054248
 H       1.199420948   -2.036334355    0.013997170
 H      -1.201816407   -2.034904115    0.013372565
 H       1.201840416    2.034904406   -0.013778168
 H      -1.199397477    2.036325079   -0.014543676


closed path geometry 16 (in Angstrom)

          10

 N       1.638986411   -0.000969642    0.000338364
 N      -1.638963473    0.000978895    0.000338842
 C       0.731198512   -1.044865054    0.007118746
 C      -0.732423849   -1.043991623    0.006982493
 C       0.732438597    1.043994142   -0.006852900
 C      -0.731183678    1.044862267   -0.007037434
 H       1.199420973   -2.036334286    0.014005797
 H      -1.201816435   -2.034904039    0.013381192
 H       1.201840443    2.034904330   -0.013786795
 H      -1.199397499    2.036325010   -0.014552304


closed path geometry 17 (in Angstrom)

          10

 N       1.638986713   -0.000969668    0.000338365
 N      -1.638963772    0.000978960    0.000338842
 C       0.731198499   -1.044865042    0.007101932
 C      -0.732423817   -1.043991705    0.006965679
 C       0.732438605    1.043994206   -0.006836087
 C      -0.731183709    1.044862234   -0.007020620
 H       1.199420997   -2.036334216    0.014014424
 H      -1.201816463   -2.034903964    0.013389819
 H       1.201840470    2.034904255   -0.013795422
 H      -1.199397521    2.036324941   -0.014560931


closed path geometry 18 (in Angstrom)

          10

 N       1.639011181   -0.000969682    0.000338365
 N      -1.638988231    0.000978974    0.000338869
 C       0.731198364   -1.044857801    0.007102089
 C      -0.732423679   -1.043984462    0.006965828
 C       0.732438461    1.043986964   -0.006836244
 C      -0.731183578    1.044854992   -0.007020786
 H       1.199423049   -2.036333104    0.014014315
 H      -1.201818514   -2.034902849    0.013389696
 H       1.201842520    2.034903141   -0.013795304
 H      -1.199399572    2.036323829   -0.014560827


closed path geometry 19 (in Angstrom)

          10

 N       1.639035649   -0.000969696    0.000338365
 N      -1.639012690    0.000978988    0.000338896
 C       0.731198229   -1.044850560    0.007102246
 C      -0.732423541   -1.043977220    0.006965978
 C       0.732438318    1.043979721   -0.006836401
 C      -0.731183447    1.044847751   -0.007020952
 H       1.199425101   -2.036331993    0.014014206
 H      -1.201820564   -2.034901735    0.013389573
 H       1.201844571    2.034902026   -0.013795186
 H      -1.199401624    2.036322717   -0.014560724


closed path geometry 20 (in Angstrom)

          10

 N       1.639060117   -0.000969710    0.000338365
 N      -1.639037149    0.000979002    0.000338923
 C       0.731198095   -1.044843318    0.007102403
 C      -0.732423403   -1.043969977    0.006966127
 C       0.732438174    1.043972479   -0.006836558
 C      -0.731183317    1.044840510   -0.007021118
 H       1.199427153   -2.036330881    0.014014096
 H      -1.201822615   -2.034900621    0.013389450
 H       1.201846622    2.034900912   -0.013795067
 H      -1.199403676    2.036321605   -0.014560620


closed path geometry 21 (in Angstrom)

          10

 N       1.639084584   -0.000969724    0.000338364
 N      -1.639061608    0.000979016    0.000338950
 C       0.731197960   -1.044836077    0.007102560
 C      -0.732423265   -1.043962735    0.006966277
 C       0.732438031    1.043965237   -0.006836715
 C      -0.731183186    1.044833268   -0.007021284
 H       1.199429205   -2.036329769    0.014013987
 H      -1.201824665   -2.034899506    0.013389327
 H       1.201848672    2.034899798   -0.013794949
 H      -1.199405728    2.036320493   -0.014560516


closed path geometry 22 (in Angstrom)

          10

 N       1.639109052   -0.000969738    0.000338364
 N      -1.639086067    0.000979030    0.000338977
 C       0.731197825   -1.044828836    0.007102718
 C      -0.732423127   -1.043955492    0.006966426
 C       0.732437888    1.043957995   -0.006836872
 C      -0.731183055    1.044826027   -0.007021451
 H       1.199431257   -2.036328657    0.014013878
 H      -1.201826715   -2.034898392    0.013389204
 H       1.201850723    2.034898684   -0.013794831
 H      -1.199407779    2.036319380   -0.014560413


closed path geometry 23 (in Angstrom)

          10

 N       1.639133520   -0.000969752    0.000338364
 N      -1.639110527    0.000979044    0.000339004
 C       0.731197691   -1.044821594    0.007102875
 C      -0.732422989   -1.043948249    0.006966575
 C       0.732437744    1.043950753   -0.006837029
 C      -0.731182925    1.044818785   -0.007021617
 H       1.199433309   -2.036327546    0.014013769
 H      -1.201828766   -2.034897278    0.013389081
 H       1.201852774    2.034897570   -0.013794712
 H      -1.199409831    2.036318268   -0.014560309


closed path geometry 24 (in Angstrom)

          10

 N       1.639157988   -0.000969766    0.000338364
 N      -1.639134986    0.000979057    0.000339030
 C       0.731197556   -1.044814353    0.007103032
 C      -0.732422851   -1.043941007    0.006966725
 C       0.732437601    1.043943511   -0.006837186
 C      -0.731182794    1.044811544   -0.007021783
 H       1.199435361   -2.036326434    0.014013660
 H      -1.201830816   -2.034896163    0.013388958
 H       1.201854824    2.034896456   -0.013794594
 H      -1.199411883    2.036317156   -0.014560206


closed path geometry 25 (in Angstrom)

          10

 N       1.639182456   -0.000969780    0.000338364
 N      -1.639159445    0.000979071    0.000339057
 C       0.731197421   -1.044807111    0.007103189
 C      -0.732422713   -1.043933764    0.006966874
 C       0.732437457    1.043936269   -0.006837343
 C      -0.731182663    1.044804302   -0.007021949
 H       1.199437413   -2.036325322    0.014013551
 H      -1.201832866   -2.034895049    0.013388835
 H       1.201856875    2.034895342   -0.013794476
 H      -1.199413935    2.036316044   -0.014560102


closed path geometry 26 (in Angstrom)

          10

 N       1.639206924   -0.000969795    0.000338364
 N      -1.639183904    0.000979085    0.000339084
 C       0.731197287   -1.044799870    0.007103346
 C      -0.732422575   -1.043926522    0.006967024
 C       0.732437314    1.043929027   -0.006837500
 C      -0.731182533    1.044797061   -0.007022115
 H       1.199439465   -2.036324210    0.014013441
 H      -1.201834917   -2.034893935    0.013388712
 H       1.201858926    2.034894227   -0.013794357
 H      -1.199415986    2.036314932   -0.014559999


closed path geometry 27 (in Angstrom)

          10

 N       1.639231392   -0.000969809    0.000338364
 N      -1.639208363    0.000979099    0.000339111
 C       0.731197152   -1.044792629    0.007103503
 C      -0.732422437   -1.043919279    0.006967173
 C       0.732437171    1.043921784   -0.006837657
 C      -0.731182402    1.044789819   -0.007022281
 H       1.199441517   -2.036323099    0.014013332
 H      -1.201836967   -2.034892821    0.013388589
 H       1.201860976    2.034893113   -0.013794239
 H      -1.199418038    2.036313820   -0.014559895


closed path geometry 28 (in Angstrom)

          10

 N       1.639255860   -0.000969823    0.000338364
 N      -1.639232822    0.000979113    0.000339138
 C       0.731197017   -1.044785387    0.007103660
 C      -0.732422299   -1.043912036    0.006967322
 C       0.732437027    1.043914542   -0.006837814
 C      -0.731182272    1.044782578   -0.007022447
 H       1.199443569   -2.036321987    0.014013223
 H      -1.201839018   -2.034891706    0.013388466
 H       1.201863027    2.034891999   -0.013794121
 H      -1.199420090    2.036312708   -0.014559791


closed path geometry 29 (in Angstrom)

          10

 N       1.639280328   -0.000969837    0.000338364
 N      -1.639257281    0.000979127    0.000339165
 C       0.731196883   -1.044778146    0.007103817
 C      -0.732422161   -1.043904794    0.006967472
 C       0.732436884    1.043907300   -0.006837972
 C      -0.731182141    1.044775336   -0.007022613
 H       1.199445621   -2.036320875    0.014013114
 H      -1.201841068   -2.034890592    0.013388343
 H       1.201865078    2.034890885   -0.013794002
 H      -1.199422142    2.036311596   -0.014559688


closed path geometry 30 (in Angstrom)

          10

 N       1.639304796   -0.000969851    0.000338364
 N      -1.639281740    0.000979141    0.000339192
 C       0.731196748   -1.044770905    0.007103974
 C      -0.732422023   -1.043897551    0.006967621
 C       0.732436741    1.043900058   -0.006838129
 C      -0.731182010    1.044768095   -0.007022779
 H       1.199447673   -2.036319763    0.014013005
 H      -1.201843118   -2.034889478    0.013388220
 H       1.201867128    2.034889771   -0.013793884
 H      -1.199424193    2.036310484   -0.014559584


closed path geometry 31 (in Angstrom)

          10

 N       1.639329264   -0.000969865    0.000338364
 N      -1.639306199    0.000979154    0.000339219
 C       0.731196613   -1.044763663    0.007104131
 C      -0.732421885   -1.043890309    0.006967770
 C       0.732436597    1.043892816   -0.006838286
 C      -0.731181880    1.044760853   -0.007022945
 H       1.199449725   -2.036318651    0.014012896
 H      -1.201845169   -2.034888363    0.013388097
 H       1.201869179    2.034888657   -0.013793766
 H      -1.199426245    2.036309372   -0.014559481


closed path geometry 32 (in Angstrom)

          10

 N       1.639353731   -0.000969879    0.000338364
 N      -1.639330658    0.000979168    0.000339246
 C       0.731196479   -1.044756422    0.007104288
 C      -0.732421746   -1.043883066    0.006967920
 C       0.732436454    1.043885574   -0.006838443
 C      -0.731181749    1.044753612   -0.007023111
 H       1.199451777   -2.036317540    0.014012787
 H      -1.201847219   -2.034887249    0.013387974
 H       1.201871230    2.034887543   -0.013793647
 H      -1.199428297    2.036308260   -0.014559377


closed path geometry 33 (in Angstrom)

          10

 N       1.639378199   -0.000969893    0.000338364
 N      -1.639355117    0.000979182    0.000339273
 C       0.731196344   -1.044749181    0.007104445
 C      -0.732421608   -1.043875823    0.006968069
 C       0.732436310    1.043878332   -0.006838600
 C      -0.731181618    1.044746370   -0.007023277
 H       1.199453829   -2.036316428    0.014012677
 H      -1.201849270   -2.034886135    0.013387851
 H       1.201873280    2.034886428   -0.013793529
 H      -1.199430349    2.036307148   -0.014559274


closed path geometry 34 (in Angstrom)

          10

 N       1.639377897   -0.000969867    0.000338364
 N      -1.639354818    0.000979116    0.000339273
 C       0.731196357   -1.044749192    0.007121259
 C      -0.732421640   -1.043875742    0.006984883
 C       0.732436303    1.043878268   -0.006855413
 C      -0.731181588    1.044746403   -0.007040091
 H       1.199453805   -2.036316497    0.014004051
 H      -1.201849241   -2.034886210    0.013379224
 H       1.201873254    2.034886504   -0.013784902
 H      -1.199430327    2.036307217   -0.014550646


closed path geometry 35 (in Angstrom)

          10

 N       1.639377595   -0.000969841    0.000338363
 N      -1.639354519    0.000979050    0.000339273
 C       0.731196370   -1.044749203    0.007138073
 C      -0.732421672   -1.043875660    0.007001696
 C       0.732436296    1.043878205   -0.006872226
 C      -0.731181557    1.044746436   -0.007056905
 H       1.199453780   -2.036316566    0.013995424
 H      -1.201849213   -2.034886286    0.013370597
 H       1.201873227    2.034886580   -0.013776275
 H      -1.199430305    2.036307286   -0.014542019


closed path geometry 36 (in Angstrom)

          10

 N       1.639377293   -0.000969815    0.000338363
 N      -1.639354221    0.000978985    0.000339273
 C       0.731196382   -1.044749215    0.007154886
 C      -0.732421704   -1.043875578    0.007018510
 C       0.732436289    1.043878141   -0.006889040
 C      -0.731181527    1.044746469   -0.007073719
 H       1.199453756   -2.036316636    0.013986797
 H      -1.201849184   -2.034886362    0.013361970
 H       1.201873200    2.034886655   -0.013767648
 H      -1.199430284    2.036307355   -0.014533392


closed path geometry 37 (in Angstrom)

          10

 N       1.639376990   -0.000969789    0.000338363
 N      -1.639353922    0.000978919    0.000339273
 C       0.731196395   -1.044749226    0.007171700
 C      -0.732421736   -1.043875496    0.007035324
 C       0.732436282    1.043878078   -0.006905853
 C      -0.731181496    1.044746502   -0.007090533
 H       1.199453731   -2.036316705    0.013978170
 H      -1.201849156   -2.034886438    0.013353343
 H       1.201873174    2.034886731   -0.013759021
 H      -1.199430262    2.036307424   -0.014524765


closed path geometry 38 (in Angstrom)

          10

 N       1.639376688   -0.000969763    0.000338363
 N      -1.639353623    0.000978853    0.000339274
 C       0.731196408   -1.044749237    0.007188513
 C      -0.732421767   -1.043875414    0.007052137
 C       0.732436275    1.043878014   -0.006922666
 C      -0.731181465    1.044746535   -0.007107347
 H       1.199453707   -2.036316774    0.013969543
 H      -1.201849128   -2.034886513    0.013344716
 H       1.201873147    2.034886807   -0.013750394
 H      -1.199430240    2.036307494   -0.014516138


closed path geometry 39 (in Angstrom)

          10

 N       1.639376386   -0.000969737    0.000338362
 N      -1.639353324    0.000978787    0.000339274
 C       0.731196421   -1.044749249    0.007205327
 C      -0.732421799   -1.043875332    0.007068951
 C       0.732436267    1.043877951   -0.006939480
 C      -0.731181435    1.044746568   -0.007124161
 H       1.199453682   -2.036316844    0.013960916
 H      -1.201849099   -2.034886589    0.013336089
 H       1.201873121    2.034886882   -0.013741767
 H      -1.199430219    2.036307563   -0.014507511


closed path geometry 40 (in Angstrom)

          10

 N       1.639376084   -0.000969711    0.000338362
 N      -1.639353026    0.000978721    0.000339274
 C       0.731196434   -1.044749260    0.007222140
 C      -0.732421831   -1.043875250    0.007085764
 C       0.732436260    1.043877887   -0.006956293
 C      -0.731181404    1.044746601   -0.007140975
 H       1.199453658   -2.036316913    0.013952289
 H      -1.201849071   -2.034886665    0.013327462
 H       1.201873094    2.034886958   -0.013733140
 H      -1.199430197    2.036307632   -0.014498883


closed path geometry 41 (in Angstrom)

          10

 N       1.639375782   -0.000969685    0.000338362
 N      -1.639352727    0.000978655    0.000339274
 C       0.731196447   -1.044749271    0.007238954
 C      -0.732421863   -1.043875169    0.007102578
 C       0.732436253    1.043877824   -0.006973106
 C      -0.731181374    1.044746634   -0.007157789
 H       1.199453634   -2.036316982    0.013943662
 H      -1.201849042   -2.034886741    0.013318835
 H       1.201873067    2.034887034   -0.013724513
 H      -1.199430175    2.036307701   -0.014490256


closed path geometry 42 (in Angstrom)

          10

 N       1.639375479   -0.000969659    0.000338362
 N      -1.639352428    0.000978590    0.000339274
 C       0.731196459   -1.044749282    0.007255768
 C      -0.732421894   -1.043875087    0.007119392
 C       0.732436246    1.043877760   -0.006989920
 C      -0.731181343    1.044746667   -0.007174603
 H       1.199453609   -2.036317051    0.013935035
 H      -1.201849014   -2.034886816    0.013310208
 H       1.201873041    2.034887109   -0.013715886
 H      -1.199430154    2.036307771   -0.014481629


closed path geometry 43 (in Angstrom)

          10

 N       1.639375177   -0.000969633    0.000338361
 N      -1.639352129    0.000978524    0.000339274
 C       0.731196472   -1.044749294    0.007272581
 C      -0.732421926   -1.043875005    0.007136205
 C       0.732436239    1.043877697   -0.007006733
 C      -0.731181312    1.044746700   -0.007191417
 H       1.199453585   -2.036317121    0.013926409
 H      -1.201848986   -2.034886892    0.013301581
 H       1.201873014    2.034887185   -0.013707259
 H      -1.199430132    2.036307840   -0.014473002


closed path geometry 44 (in Angstrom)

          10

 N       1.639374875   -0.000969607    0.000338361
 N      -1.639351831    0.000978458    0.000339274
 C       0.731196485   -1.044749305    0.007289395
 C      -0.732421958   -1.043874923    0.007153019
 C       0.732436232    1.043877633   -0.007023546
 C      -0.731181282    1.044746733   -0.007208231
 H       1.199453560   -2.036317190    0.013917782
 H      -1.201848957   -2.034886968    0.013292954
 H       1.201872987    2.034887261   -0.013698632
 H      -1.199430110    2.036307909   -0.014464375


closed path geometry 45 (in Angstrom)

          10

 N       1.639374573   -0.000969582    0.000338361
 N      -1.639351532    0.000978392    0.000339275
 C       0.731196498   -1.044749316    0.007306208
 C      -0.732421990   -1.043874841    0.007169832
 C       0.732436224    1.043877569   -0.007040360
 C      -0.731181251    1.044746766   -0.007225045
 H       1.199453536   -2.036317259    0.013909155
 H      -1.201848929   -2.034887044    0.013284327
 H       1.201872961    2.034887336   -0.013690005
 H      -1.199430089    2.036307978   -0.014455748


closed path geometry 46 (in Angstrom)

          10

 N       1.639374270   -0.000969556    0.000338360
 N      -1.639351233    0.000978326    0.000339275
 C       0.731196511   -1.044749328    0.007323022
 C      -0.732422021   -1.043874759    0.007186646
 C       0.732436217    1.043877506   -0.007057173
 C      -0.731181221    1.044746799   -0.007241859
 H       1.199453511   -2.036317328    0.013900528
 H      -1.201848900   -2.034887119    0.013275700
 H       1.201872934    2.034887412   -0.013681378
 H      -1.199430067    2.036308048   -0.014447120


closed path geometry 47 (in Angstrom)

          10

 N       1.639373968   -0.000969530    0.000338360
 N      -1.639350934    0.000978260    0.000339275
 C       0.731196524   -1.044749339    0.007339835
 C      -0.732422053   -1.043874678    0.007203460
 C       0.732436210    1.043877442   -0.007073986
 C      -0.731181190    1.044746832   -0.007258673
 H       1.199453487   -2.036317398    0.013891901
 H      -1.201848872   -2.034887195    0.013267073
 H       1.201872907    2.034887488   -0.013672751
 H      -1.199430045    2.036308117   -0.014438493


closed path geometry 48 (in Angstrom)

          10

 N       1.639373666   -0.000969504    0.000338360
 N      -1.639350636    0.000978195    0.000339275
 C       0.731196537   -1.044749350    0.007356649
 C      -0.732422085   -1.043874596    0.007220273
 C       0.732436203    1.043877379   -0.007090799
 C      -0.731181159    1.044746865   -0.007275487
 H       1.199453462   -2.036317467    0.013883274
 H      -1.201848844   -2.034887271    0.013258446
 H       1.201872881    2.034887563   -0.013664124
 H      -1.199430023    2.036308186   -0.014429866


closed path geometry 49 (in Angstrom)

          10

 N       1.639373364   -0.000969478    0.000338360
 N      -1.639350337    0.000978129    0.000339275
 C       0.731196549   -1.044749362    0.007373463
 C      -0.732422117   -1.043874514    0.007237087
 C       0.732436196    1.043877315   -0.007107613
 C      -0.731181129    1.044746898   -0.007292301
 H       1.199453438   -2.036317536    0.013874647
 H      -1.201848815   -2.034887347    0.013249819
 H       1.201872854    2.034887639   -0.013655497
 H      -1.199430002    2.036308255   -0.014421239


closed path geometry 50 (in Angstrom)

          10

 N       1.639348896   -0.000969464    0.000338360
 N      -1.639325878    0.000978115    0.000339248
 C       0.731196684   -1.044756603    0.007373306
 C      -0.732422255   -1.043881756    0.007236937
 C       0.732436339    1.043884558   -0.007107456
 C      -0.731181260    1.044754140   -0.007292135
 H       1.199451386   -2.036318648    0.013874756
 H      -1.201846765   -2.034888461    0.013249942
 H       1.201870803    2.034888753   -0.013655616
 H      -1.199427950    2.036309367   -0.014421342


closed path geometry 51 (in Angstrom)

          10

 N       1.639324428   -0.000969450    0.000338360
 N      -1.639301419    0.000978101    0.000339221
 C       0.731196819   -1.044763844    0.007373148
 C      -0.732422393   -1.043888999    0.007236788
 C       0.732436482    1.043891800   -0.007107299
 C      -0.731181390    1.044761381   -0.007291969
 H       1.199449334   -2.036319760    0.013874865
 H      -1.201844715   -2.034889575    0.013250065
 H       1.201868753    2.034889867   -0.013655734
 H      -1.199425898    2.036310480   -0.014421446


closed path geometry 52 (in Angstrom)

          10

 N       1.639299960   -0.000969436    0.000338360
 N      -1.639276960    0.000978087    0.000339194
 C       0.731196953   -1.044771086    0.007372991
 C      -0.732422531   -1.043896242    0.007236639
 C       0.732436626    1.043899042   -0.007107142
 C      -0.731181521    1.044768623   -0.007291803
 H       1.199447282   -2.036320871    0.013874975
 H      -1.201842664   -2.034890690    0.013250188
 H       1.201866702    2.034890981   -0.013655852
 H      -1.199423847    2.036311592   -0.014421550


closed path geometry 53 (in Angstrom)

          10

 N       1.639275492   -0.000969422    0.000338360
 N      -1.639252501    0.000978073    0.000339167
 C       0.731197088   -1.044778327    0.007372834
 C      -0.732422669   -1.043903484    0.007236489
 C       0.732436769    1.043906284   -0.007106985
 C      -0.731181651    1.044775864   -0.007291637
 H       1.199445230   -2.036321983    0.013875084
 H      -1.201840614   -2.034891804    0.013250311
 H       1.201864651    2.034892095   -0.013655971
 H      -1.199421795    2.036312704   -0.014421653


closed path geometry 54 (in Angstrom)

          10

 N       1.639251024   -0.000969408    0.000338360
 N      -1.639228042    0.000978059    0.000339140
 C       0.731197223   -1.044785568    0.007372677
 C      -0.732422807   -1.043910727    0.007236340
 C       0.732436913    1.043913526   -0.007106828
 C      -0.731181782    1.044783106   -0.007291471
 H       1.199443178   -2.036323095    0.013875193
 H      -1.201838563   -2.034892918    0.013250434
 H       1.201862601    2.034893210   -0.013656089
 H      -1.199419743    2.036313816   -0.014421757


closed path geometry 55 (in Angstrom)

          10

 N       1.639226556   -0.000969393    0.000338360
 N      -1.639203583    0.000978046    0.000339114
 C       0.731197357   -1.044792810    0.007372520
 C      -0.732422945   -1.043917969    0.007236191
 C       0.732437056    1.043920768   -0.007106671
 C      -0.731181913    1.044790347   -0.007291305
 H       1.199441126   -2.036324207    0.013875302
 H      -1.201836513   -2.034894033    0.013250557
 H       1.201860550    2.034894324   -0.013656207
 H      -1.199417691    2.036314928   -0.014421860


closed path geometry 56 (in Angstrom)

          10

 N       1.639202088   -0.000969379    0.000338360
 N      -1.639179124    0.000978032    0.000339087
 C       0.731197492   -1.044800051    0.007372363
 C      -0.732423083   -1.043925212    0.007236041
 C       0.732437199    1.043928010   -0.007106514
 C      -0.731182043    1.044797589   -0.007291139
 H       1.199439074   -2.036325319    0.013875411
 H      -1.201834463   -2.034895147    0.013250681
 H       1.201858499    2.034895438   -0.013656326
 H      -1.199415639    2.036316040   -0.014421964


closed path geometry 57 (in Angstrom)

          10

 N       1.639177621   -0.000969365    0.000338360
 N      -1.639154664    0.000978018    0.000339060
 C       0.731197627   -1.044807292    0.007372206
 C      -0.732423221   -1.043932455    0.007235892
 C       0.732437343    1.043935253   -0.007106357
 C      -0.731182174    1.044804830   -0.007290973
 H       1.199437022   -2.036326430    0.013875520
 H      -1.201832412   -2.034896261    0.013250804
 H       1.201856449    2.034896552   -0.013656444
 H      -1.199413588    2.036317152   -0.014422067


closed path geometry 58 (in Angstrom)

          10

 N       1.639153153   -0.000969351    0.000338360
 N      -1.639130205    0.000978004    0.000339033
 C       0.731197762   -1.044814534    0.007372049
 C      -0.732423359   -1.043939697    0.007235742
 C       0.732437486    1.043942495   -0.007106200
 C      -0.731182305    1.044812071   -0.007290807
 H       1.199434970   -2.036327542    0.013875629
 H      -1.201830362   -2.034897376    0.013250927
 H       1.201854398    2.034897666   -0.013656563
 H      -1.199411536    2.036318264   -0.014422171


closed path geometry 59 (in Angstrom)

          10

 N       1.639128685   -0.000969337    0.000338360
 N      -1.639105746    0.000977990    0.000339006
 C       0.731197896   -1.044821775    0.007371892
 C      -0.732423497   -1.043946940    0.007235593
 C       0.732437630    1.043949737   -0.007106042
 C      -0.731182435    1.044819313   -0.007290641
 H       1.199432918   -2.036328654    0.013875739
 H      -1.201828311   -2.034898490    0.013251050
 H       1.201852347    2.034898780   -0.013656681
 H      -1.199409484    2.036319376   -0.014422275


closed path geometry 60 (in Angstrom)

          10

 N       1.639104217   -0.000969323    0.000338360
 N      -1.639081287    0.000977976    0.000338979
 C       0.731198031   -1.044829016    0.007371735
 C      -0.732423635   -1.043954182    0.007235444
 C       0.732437773    1.043956979   -0.007105885
 C      -0.731182566    1.044826554   -0.007290475
 H       1.199430866   -2.036329766    0.013875848
 H      -1.201826261   -2.034899604    0.013251173
 H       1.201850297    2.034899894   -0.013656799
 H      -1.199407432    2.036320488   -0.014422378


closed path geometry 61 (in Angstrom)

          10

 N       1.639079749   -0.000969309    0.000338360
 N      -1.639056828    0.000977963    0.000338952
 C       0.731198166   -1.044836258    0.007371578
 C      -0.732423773   -1.043961425    0.007235294
 C       0.732437916    1.043964221   -0.007105728
 C      -0.731182697    1.044833796   -0.007290308
 H       1.199428814   -2.036330877    0.013875957
 H      -1.201824211   -2.034900718    0.013251296
 H       1.201848246    2.034901009   -0.013656918
 H      -1.199405381    2.036321600   -0.014422482


closed path geometry 62 (in Angstrom)

          10

 N       1.639055281   -0.000969295    0.000338360
 N      -1.639032369    0.000977949    0.000338925
 C       0.731198300   -1.044843499    0.007371421
 C      -0.732423911   -1.043968668    0.007235145
 C       0.732438060    1.043971463   -0.007105571
 C      -0.731182827    1.044841037   -0.007290142
 H       1.199426762   -2.036331989    0.013876066
 H      -1.201822160   -2.034901833    0.013251419
 H       1.201846195    2.034902123   -0.013657036
 H      -1.199403329    2.036322712   -0.014422585


closed path geometry 63 (in Angstrom)

          10

 N       1.639030813   -0.000969281    0.000338360
 N      -1.639007910    0.000977935    0.000338898
 C       0.731198435   -1.044850740    0.007371264
 C      -0.732424049   -1.043975910    0.007234995
 C       0.732438203    1.043978705   -0.007105414
 C      -0.731182958    1.044848279   -0.007289976
 H       1.199424710   -2.036333101    0.013876175
 H      -1.201820110   -2.034902947    0.013251542
 H       1.201844145    2.034903237   -0.013657154
 H      -1.199401277    2.036323825   -0.014422689


closed path geometry 64 (in Angstrom)

          10

 N       1.639006345   -0.000969267    0.000338360
 N      -1.638983451    0.000977921    0.000338871
 C       0.731198570   -1.044857982    0.007371106
 C      -0.732424187   -1.043983153    0.007234846
 C       0.732438346    1.043985948   -0.007105257
 C      -0.731183089    1.044855520   -0.007289810
 H       1.199422658   -2.036334213    0.013876284
 H      -1.201818060   -2.034904061    0.013251665
 H       1.201842094    2.034904351   -0.013657273
 H      -1.199399225    2.036324937   -0.014422793
