# Supplementary material for: On the Topological Phase around Conical Intersections with Tamm–Dancoff Linear-Response Time-Dependent Density Functional Theory
Source: J Phys Chem A. 2024 Jun 26;128(27):5314–20. doi: 10.1021/acs.jpca.4c02503 (PMC11247484; doi:10.1021/acs.jpca.4c02503)
Supplement: Supplementary file 1 — jp4c02503_si_001.zip [file jp4c02503_si_001.zip › data/pyrazine/tddft_pbe0/branching_space_quantities]

pyrazine, LR-TDDFT/TDA/PBE0/cc-pVDZ

S2/S1 MECX geometry (in Angstrom)

10

N      1.6391807785     -0.0009695733      0.0003383622
N     -1.6391577946      0.0009785449      0.0003390586
C      0.7311978540     -1.0448076735      0.0072377006
C     -0.7324232977     -1.0439335808      0.0071013860
C      0.7324377306      1.0439362318     -0.0069718532
C     -0.7311827491      1.0448050380     -0.0071564640
H      1.1994377588     -2.0363267959      0.0139445420
H     -1.2018331819     -2.0348965742      0.0133198254
H      1.2018572046      2.0348968656     -0.0137254663
H     -1.1994143030      2.0363175175     -0.0144910912

S2/S1 MECX orthonormalised (and aligned) x_12 vector

N  0.6473273582 -0.0003715268 -0.0000010095
N -0.6470928108  0.0003663898  0.0007126089
C -0.0035633312  0.1915783423  0.0041556442
C  0.0036516790  0.1916115035  0.0039521665
C -0.0037934389 -0.1915992422 -0.0041545241
C  0.0034563873 -0.1915816501 -0.0043937571
H  0.0542881832  0.0294131230 -0.0028876032
H -0.0542452701  0.0294804323 -0.0032545666
H  0.0542528976 -0.0294758568  0.0031308850
H -0.0542816661 -0.0294215404  0.0027401544

S2/S1 MECX orthonormalised (and aligned) y_12 vector

N  0.0079956564 -0.0006863822  0.0000072550
N -0.0079039789  0.0017416678 -0.0000037145
C -0.0003398196  0.0002990805 -0.4448230229
C  0.0008404557 -0.0021652873 -0.4448235599
C  0.0001896469  0.0016801779  0.4448162569
C -0.0008093229 -0.0008728157  0.4448341131
H  0.0006472926  0.0018324026  0.2282345937
H -0.0007511344  0.0020042157  0.2282365663
H  0.0007047685 -0.0020014052 -0.2282365823
H -0.0005736717 -0.0018318312 -0.2282418946
