# Supplementary material for: On the Topological Phase around Conical Intersections with Tamm–Dancoff Linear-Response Time-Dependent Density Functional Theory
Source: J Phys Chem A. 2024 Jun 26;128(27):5314–20. doi: 10.1021/acs.jpca.4c02503 (PMC11247484; doi:10.1021/acs.jpca.4c02503)
Supplement: Supplementary file 1 — jp4c02503_si_001.zip [file jp4c02503_si_001.zip › data/pyrazine/xms-caspt2/closed_path_C1]

pyrazine, XMS(3)-CASPT2(10/8)/cc-pVTZ


closed path geometry 1 (in Angstrom)

10

N 1.572419945 -0.000942685 0.000019034
N -1.572399945 0.000942685 -0.000031035
C 0.720267321 -1.091243131 0.007636120
C -0.721555440 -1.090379741 0.007473134
C 0.721575441 1.090379741 -0.007485134
C -0.720247321 1.091243131 -0.007649120
H 1.210566262 -2.055749320 0.014226016
H -1.213009243 -2.054300344 0.013630063
H 1.213029243 2.054300344 -0.013642064
H -1.210546262 2.055749320 -0.014241016


closed path geometry 2 (in Angstrom)

10

N 1.572420255 -0.000942709 0.000019034
N -1.572400255 0.000942709 -0.000031035
C 0.720267306 -1.091243178 0.007619428
C -0.721555415 -1.090379835 0.007456442
C 0.721575415 1.090379835 -0.007468442
C -0.720247306 1.091243178 -0.007632428
H 1.210566287 -2.055749244 0.014234876
H -1.213009272 -2.054300267 0.013638923
H 1.213029272 2.054300267 -0.013650923
H -1.210546287 2.055749244 -0.014249875


closed path geometry 3 (in Angstrom)

10

N 1.572420565 -0.000942734 0.000019034
N -1.572400566 0.000942733 -0.000031035
C 0.720267291 -1.091243224 0.007602736
C -0.721555389 -1.090379928 0.007439750
C 0.721575389 1.090379929 -0.007451751
C -0.720247291 1.091243224 -0.007615735
H 1.210566312 -2.055749168 0.014243735
H -1.213009300 -2.054300191 0.013647783
H 1.213029301 2.054300191 -0.013659783
H -1.210546312 2.055749168 -0.014258735


closed path geometry 4 (in Angstrom)

10

N 1.572420876 -0.000942758 0.000019034
N -1.572400876 0.000942758 -0.000031035
C 0.720267276 -1.091243270 0.007586044
C -0.721555363 -1.090380022 0.007423058
C 0.721575363 1.090380022 -0.007435059
C -0.720247276 1.091243270 -0.007599043
H 1.210566337 -2.055749091 0.014252595
H -1.213009329 -2.054300114 0.013656642
H 1.213029330 2.054300114 -0.013668643
H -1.210546337 2.055749091 -0.014267595


closed path geometry 5 (in Angstrom)

10

N 1.572421186 -0.000942782 0.000019035
N -1.572401186 0.000942782 -0.000031035
C 0.720267261 -1.091243316 0.007569352
C -0.721555337 -1.090380116 0.007406366
C 0.721575337 1.090380116 -0.007418367
C -0.720247261 1.091243316 -0.007582351
H 1.210566362 -2.055749015 0.014261455
H -1.213009358 -2.054300038 0.013665502
H 1.213029359 2.054300038 -0.013677502
H -1.210546362 2.055749015 -0.014276455


closed path geometry 6 (in Angstrom)

10

N 1.572421496 -0.000942806 0.000019035
N -1.572401497 0.000942806 -0.000031035
C 0.720267246 -1.091243362 0.007552660
C -0.721555311 -1.090380210 0.007389675
C 0.721575311 1.090380210 -0.007401675
C -0.720247246 1.091243362 -0.007565659
H 1.210566387 -2.055748939 0.014270315
H -1.213009387 -2.054299961 0.013674362
H 1.213029388 2.054299961 -0.013686362
H -1.210546387 2.055748939 -0.014285315


closed path geometry 7 (in Angstrom)

10

N 1.572421806 -0.000942831 0.000019035
N -1.572401807 0.000942831 -0.000031035
C 0.720267231 -1.091243409 0.007535967
C -0.721555285 -1.090380303 0.007372983
C 0.721575286 1.090380304 -0.007384983
C -0.720247231 1.091243408 -0.007548967
H 1.210566412 -2.055748862 0.014279174
H -1.213009416 -2.054299885 0.013683221
H 1.213029416 2.054299885 -0.013695221
H -1.210546412 2.055748862 -0.014294174


closed path geometry 8 (in Angstrom)

10

N 1.572422117 -0.000942855 0.000019035
N -1.572402117 0.000942855 -0.000031035
C 0.720267216 -1.091243455 0.007519275
C -0.721555259 -1.090380397 0.007356291
C 0.721575260 1.090380397 -0.007368291
C -0.720247216 1.091243455 -0.007532275
H 1.210566437 -2.055748786 0.014288034
H -1.213009445 -2.054299808 0.013692081
H 1.213029445 2.054299808 -0.013704081
H -1.210546437 2.055748786 -0.014303034


closed path geometry 9 (in Angstrom)

10

N 1.572422427 -0.000942879 0.000019035
N -1.572402428 0.000942879 -0.000031035
C 0.720267201 -1.091243501 0.007502583
C -0.721555234 -1.090380491 0.007339599
C 0.721575234 1.090380491 -0.007351599
C -0.720247201 1.091243501 -0.007515583
H 1.210566462 -2.055748710 0.014296894
H -1.213009474 -2.054299731 0.013700941
H 1.213029474 2.054299731 -0.013712941
H -1.210546462 2.055748710 -0.014311894


closed path geometry 10 (in Angstrom)

10

N 1.572422737 -0.000942903 0.000019035
N -1.572402738 0.000942903 -0.000031035
C 0.720267186 -1.091243547 0.007485891
C -0.721555208 -1.090380584 0.007322907
C 0.721575208 1.090380585 -0.007334907
C -0.720247187 1.091243547 -0.007498890
H 1.210566487 -2.055748633 0.014305754
H -1.213009503 -2.054299655 0.013709800
H 1.213029503 2.054299655 -0.013721800
H -1.210546487 2.055748633 -0.014320754


closed path geometry 11 (in Angstrom)

10

N 1.572423048 -0.000942928 0.000019035
N -1.572403048 0.000942928 -0.000031035
C 0.720267171 -1.091243593 0.007469199
C -0.721555182 -1.090380678 0.007306215
C 0.721575182 1.090380679 -0.007318215
C -0.720247172 1.091243593 -0.007482198
H 1.210566513 -2.055748557 0.014314613
H -1.213009532 -2.054299578 0.013718660
H 1.213029532 2.054299578 -0.013730660
H -1.210546512 2.055748557 -0.014329613


closed path geometry 12 (in Angstrom)

10

N 1.572423358 -0.000942952 0.000019035
N -1.572403358 0.000942952 -0.000031035
C 0.720267156 -1.091243640 0.007452507
C -0.721555156 -1.090380772 0.007289523
C 0.721575156 1.090380772 -0.007301524
C -0.720247157 1.091243639 -0.007465506
H 1.210566538 -2.055748481 0.014323473
H -1.213009561 -2.054299502 0.013727520
H 1.213029561 2.054299502 -0.013739520
H -1.210546537 2.055748481 -0.014338473


closed path geometry 13 (in Angstrom)

10

N 1.572423668 -0.000942976 0.000019035
N -1.572403669 0.000942976 -0.000031035
C 0.720267141 -1.091243686 0.007435815
C -0.721555130 -1.090380866 0.007272831
C 0.721575130 1.090380866 -0.007284832
C -0.720247142 1.091243685 -0.007448814
H 1.210566563 -2.055748404 0.014332333
H -1.213009590 -2.054299425 0.013736379
H 1.213029590 2.054299425 -0.013748379
H -1.210546562 2.055748404 -0.014347333


closed path geometry 14 (in Angstrom)

10

N 1.572423979 -0.000943000 0.000019035
N -1.572403979 0.000943000 -0.000031035
C 0.720267127 -1.091243732 0.007419122
C -0.721555104 -1.090380959 0.007256139
C 0.721575105 1.090380960 -0.007268140
C -0.720247127 1.091243732 -0.007432122
H 1.210566588 -2.055748328 0.014341193
H -1.213009619 -2.054299349 0.013745239
H 1.213029619 2.054299349 -0.013757239
H -1.210546587 2.055748328 -0.014356193


closed path geometry 15 (in Angstrom)

10

N 1.572424289 -0.000943025 0.000019035
N -1.572404289 0.000943025 -0.000031035
C 0.720267112 -1.091243778 0.007402430
C -0.721555079 -1.090381053 0.007239447
C 0.721575079 1.090381054 -0.007251448
C -0.720247112 1.091243778 -0.007415430
H 1.210566613 -2.055748252 0.014350052
H -1.213009648 -2.054299272 0.013754098
H 1.213029648 2.054299272 -0.013766099
H -1.210546612 2.055748252 -0.014365052


closed path geometry 16 (in Angstrom)

10

N 1.572424599 -0.000943049 0.000019035
N -1.572404600 0.000943049 -0.000031035
C 0.720267097 -1.091243824 0.007385738
C -0.721555053 -1.090381147 0.007222756
C 0.721575053 1.090381147 -0.007234756
C -0.720247097 1.091243824 -0.007398737
H 1.210566638 -2.055748175 0.014358912
H -1.213009677 -2.054299196 0.013762958
H 1.213029677 2.054299196 -0.013774958
H -1.210546637 2.055748175 -0.014373912


closed path geometry 17 (in Angstrom)

10

N 1.572424910 -0.000943073 0.000019035
N -1.572404910 0.000943073 -0.000031035
C 0.720267082 -1.091243871 0.007369046
C -0.721555027 -1.090381241 0.007206064
C 0.721575027 1.090381241 -0.007218064
C -0.720247082 1.091243870 -0.007382045
H 1.210566663 -2.055748099 0.014367772
H -1.213009706 -2.054299119 0.013771818
H 1.213029706 2.054299119 -0.013783818
H -1.210546662 2.055748099 -0.014382772


closed path geometry 18 (in Angstrom)

10

N 1.572450768 -0.000943088 0.000019031
N -1.572430768 0.000943088 -0.000031031
C 0.720265391 -1.091240246 0.007369223
C -0.721553332 -1.090377618 0.007206238
C 0.721573332 1.090377618 -0.007218239
C -0.720245392 1.091240246 -0.007382222
H 1.210568912 -2.055746769 0.014367659
H -1.213011953 -2.054297787 0.013771699
H 1.213031953 2.054297787 -0.013783700
H -1.210548911 2.055746769 -0.014382659


closed path geometry 19 (in Angstrom)

10

N 1.572476625 -0.000943103 0.000019027
N -1.572456625 0.000943103 -0.000031027
C 0.720263700 -1.091236622 0.007369399
C -0.721551637 -1.090373995 0.007206413
C 0.721571637 1.090373995 -0.007218413
C -0.720243701 1.091236622 -0.007382399
H 1.210571160 -2.055745440 0.014367547
H -1.213014200 -2.054296454 0.013771581
H 1.213034200 2.054296454 -0.013783581
H -1.210551160 2.055745440 -0.014382547


closed path geometry 20 (in Angstrom)

10

N 1.572502483 -0.000943118 0.000019022
N -1.572482483 0.000943119 -0.000031022
C 0.720262009 -1.091232998 0.007369576
C -0.721549942 -1.090370372 0.007206588
C 0.721569942 1.090370372 -0.007218588
C -0.720242010 1.091232998 -0.007382576
H 1.210573409 -2.055744110 0.014367434
H -1.213016447 -2.054295122 0.013771463
H 1.213036448 2.054295122 -0.013783463
H -1.210553409 2.055744110 -0.014382434


closed path geometry 21 (in Angstrom)

10

N 1.572528341 -0.000943133 0.000019018
N -1.572508341 0.000943134 -0.000031018
C 0.720260318 -1.091229374 0.007369753
C -0.721548247 -1.090366749 0.007206762
C 0.721568247 1.090366749 -0.007218763
C -0.720240319 1.091229373 -0.007382752
H 1.210575658 -2.055742780 0.014367322
H -1.213018695 -2.054293790 0.013771344
H 1.213038695 2.054293790 -0.013783345
H -1.210555658 2.055742780 -0.014382322


closed path geometry 22 (in Angstrom)

10

N 1.572554199 -0.000943148 0.000019014
N -1.572534199 0.000943149 -0.000031014
C 0.720258628 -1.091225750 0.007369929
C -0.721546552 -1.090363126 0.007206937
C 0.721566552 1.090363126 -0.007218937
C -0.720238628 1.091225749 -0.007382929
H 1.210577907 -2.055741450 0.014367209
H -1.213020942 -2.054292457 0.013771226
H 1.213040942 2.054292457 -0.013783226
H -1.210557907 2.055741450 -0.014382209


closed path geometry 23 (in Angstrom)

10

N 1.572580057 -0.000943164 0.000019009
N -1.572560057 0.000943164 -0.000031009
C 0.720256937 -1.091222125 0.007370106
C -0.721544857 -1.090359503 0.007207112
C 0.721564857 1.090359504 -0.007219112
C -0.720236937 1.091222125 -0.007383106
H 1.210580156 -2.055740121 0.014367097
H -1.213023189 -2.054291125 0.013771108
H 1.213043189 2.054291125 -0.013783108
H -1.210560156 2.055740121 -0.014382097


closed path geometry 24 (in Angstrom)

10

N 1.572605915 -0.000943179 0.000019005
N -1.572585915 0.000943179 -0.000031005
C 0.720255246 -1.091218501 0.007370283
C -0.721543162 -1.090355880 0.007207287
C 0.721563163 1.090355881 -0.007219287
C -0.720235247 1.091218501 -0.007383282
H 1.210582405 -2.055738791 0.014366984
H -1.213025436 -2.054289793 0.013770989
H 1.213045437 2.054289793 -0.013782990
H -1.210562405 2.055738791 -0.014381984


closed path geometry 25 (in Angstrom)

10

N 1.572631772 -0.000943194 0.000019001
N -1.572611772 0.000943194 -0.000031001
C 0.720253555 -1.091214877 0.007370460
C -0.721541467 -1.090352258 0.007207461
C 0.721561468 1.090352258 -0.007219461
C -0.720233556 1.091214877 -0.007383459
H 1.210584654 -2.055737461 0.014366872
H -1.213027684 -2.054288460 0.013770871
H 1.213047684 2.054288460 -0.013782871
H -1.210564653 2.055737461 -0.014381872


closed path geometry 26 (in Angstrom)

10

N 1.572657630 -0.000943209 0.000018996
N -1.572637630 0.000943209 -0.000030996
C 0.720251864 -1.091211253 0.007370636
C -0.721539772 -1.090348635 0.007207636
C 0.721559773 1.090348635 -0.007219636
C -0.720231865 1.091211253 -0.007383636
H 1.210586903 -2.055736131 0.014366759
H -1.213029931 -2.054287128 0.013770753
H 1.213049931 2.054287128 -0.013782753
H -1.210566902 2.055736131 -0.014381759


closed path geometry 27 (in Angstrom)

10

N 1.572683488 -0.000943224 0.000018992
N -1.572663488 0.000943224 -0.000030992
C 0.720250173 -1.091207629 0.007370813
C -0.721538077 -1.090345012 0.007207811
C 0.721558078 1.090345012 -0.007219811
C -0.720230174 1.091207628 -0.007383813
H 1.210589151 -2.055734802 0.014366647
H -1.213032178 -2.054285795 0.013770634
H 1.213052178 2.054285795 -0.013782634
H -1.210569151 2.055734802 -0.014381647


closed path geometry 28 (in Angstrom)

10

N 1.572709346 -0.000943239 0.000018988
N -1.572689346 0.000943239 -0.000030988
C 0.720248483 -1.091204005 0.007370990
C -0.721536382 -1.090341389 0.007207985
C 0.721556383 1.090341389 -0.007219985
C -0.720228483 1.091204004 -0.007383989
H 1.210591400 -2.055733472 0.014366534
H -1.213034425 -2.054284463 0.013770516
H 1.213054426 2.054284463 -0.013782516
H -1.210571400 2.055733472 -0.014381534


closed path geometry 29 (in Angstrom)

10

N 1.572735204 -0.000943254 0.000018983
N -1.572715204 0.000943254 -0.000030983
C 0.720246792 -1.091200380 0.007371166
C -0.721534688 -1.090337766 0.007208160
C 0.721554688 1.090337766 -0.007220160
C -0.720226793 1.091200380 -0.007384166
H 1.210593649 -2.055732142 0.014366422
H -1.213036672 -2.054283131 0.013770398
H 1.213056673 2.054283131 -0.013782398
H -1.210573649 2.055732142 -0.014381422


closed path geometry 30 (in Angstrom)

10

N 1.572761061 -0.000943269 0.000018979
N -1.572741061 0.000943269 -0.000030979
C 0.720245101 -1.091196756 0.007371343
C -0.721532993 -1.090334143 0.007208335
C 0.721552993 1.090334143 -0.007220335
C -0.720225102 1.091196756 -0.007384343
H 1.210595898 -2.055730812 0.014366309
H -1.213038920 -2.054281798 0.013770279
H 1.213058920 2.054281798 -0.013782279
H -1.210575898 2.055730812 -0.014381309


closed path geometry 31 (in Angstrom)

10

N 1.572786919 -0.000943284 0.000018975
N -1.572766919 0.000943285 -0.000030975
C 0.720243410 -1.091193132 0.007371520
C -0.721531298 -1.090330520 0.007208509
C 0.721551298 1.090330520 -0.007220509
C -0.720223411 1.091193132 -0.007384520
H 1.210598147 -2.055729483 0.014366197
H -1.213041167 -2.054280466 0.013770161
H 1.213061167 2.054280466 -0.013782161
H -1.210578147 2.055729483 -0.014381197


closed path geometry 32 (in Angstrom)

10

N 1.572812777 -0.000943299 0.000018970
N -1.572792777 0.000943300 -0.000030970
C 0.720241719 -1.091189508 0.007371696
C -0.721529603 -1.090326897 0.007208684
C 0.721549603 1.090326897 -0.007220684
C -0.720221720 1.091189508 -0.007384696
H 1.210600396 -2.055728153 0.014366084
H -1.213043414 -2.054279133 0.013770043
H 1.213063415 2.054279133 -0.013782043
H -1.210580396 2.055728153 -0.014381084


closed path geometry 33 (in Angstrom)

10

N 1.572838635 -0.000943314 0.000018966
N -1.572818635 0.000943315 -0.000030966
C 0.720240029 -1.091185884 0.007371873
C -0.721527908 -1.090323274 0.007208859
C 0.721547908 1.090323274 -0.007220859
C -0.720220029 1.091185884 -0.007384873
H 1.210602645 -2.055726823 0.014365972
H -1.213045661 -2.054277801 0.013769924
H 1.213065662 2.054277801 -0.013781924
H -1.210582644 2.055726823 -0.014380972


closed path geometry 34 (in Angstrom)

10

N 1.572838325 -0.000943290 0.000018966
N -1.572818325 0.000943290 -0.000030966
C 0.720240043 -1.091185837 0.007388565
C -0.721527934 -1.090323181 0.007225551
C 0.721547934 1.090323180 -0.007237551
C -0.720220044 1.091185837 -0.007401565
H 1.210602620 -2.055726900 0.014357112
H -1.213045633 -2.054277878 0.013761065
H 1.213065633 2.054277878 -0.013773065
H -1.210582619 2.055726899 -0.014372112


closed path geometry 35 (in Angstrom)

10

N 1.572838014 -0.000943266 0.000018966
N -1.572818014 0.000943266 -0.000030966
C 0.720240058 -1.091185791 0.007405257
C -0.721527959 -1.090323087 0.007242243
C 0.721547960 1.090323087 -0.007254243
C -0.720220059 1.091185791 -0.007418258
H 1.210602595 -2.055726976 0.014348252
H -1.213045604 -2.054277954 0.013752205
H 1.213065604 2.054277954 -0.013764205
H -1.210582594 2.055726976 -0.014363252


closed path geometry 36 (in Angstrom)

10

N 1.572837704 -0.000943242 0.000018966
N -1.572817704 0.000943242 -0.000030966
C 0.720240073 -1.091185745 0.007421950
C -0.721527985 -1.090322993 0.007258935
C 0.721547986 1.090322993 -0.007270935
C -0.720220074 1.091185745 -0.007434950
H 1.210602570 -2.055727052 0.014339392
H -1.213045575 -2.054278031 0.013743345
H 1.213065575 2.054278031 -0.013755345
H -1.210582569 2.055727052 -0.014354392


closed path geometry 37 (in Angstrom)

10

N 1.572837394 -0.000943217 0.000018966
N -1.572817394 0.000943218 -0.000030966
C 0.720240088 -1.091185699 0.007438642
C -0.721528011 -1.090322899 0.007275626
C 0.721548011 1.090322899 -0.007287626
C -0.720220089 1.091185699 -0.007451642
H 1.210602545 -2.055727129 0.014330533
H -1.213045546 -2.054278107 0.013734486
H 1.213065546 2.054278107 -0.013746486
H -1.210582544 2.055727128 -0.014345533


closed path geometry 38 (in Angstrom)

10

N 1.572837083 -0.000943193 0.000018966
N -1.572817083 0.000943193 -0.000030966
C 0.720240103 -1.091185653 0.007455334
C -0.721528037 -1.090322806 0.007292318
C 0.721548037 1.090322805 -0.007304318
C -0.720220104 1.091185653 -0.007468334
H 1.210602520 -2.055727205 0.014321673
H -1.213045517 -2.054278184 0.013725626
H 1.213065517 2.054278184 -0.013737626
H -1.210582519 2.055727205 -0.014336673


closed path geometry 39 (in Angstrom)

10

N 1.572836773 -0.000943169 0.000018966
N -1.572816773 0.000943169 -0.000030966
C 0.720240118 -1.091185606 0.007472026
C -0.721528063 -1.090322712 0.007309010
C 0.721548063 1.090322712 -0.007321010
C -0.720220119 1.091185607 -0.007485026
H 1.210602495 -2.055727281 0.014312813
H -1.213045488 -2.054278260 0.013716766
H 1.213065488 2.054278260 -0.013728766
H -1.210582494 2.055727281 -0.014327813


closed path geometry 40 (in Angstrom)

10

N 1.572836463 -0.000943145 0.000018966
N -1.572816463 0.000943145 -0.000030966
C 0.720240133 -1.091185560 0.007488718
C -0.721528089 -1.090322618 0.007325702
C 0.721548089 1.090322618 -0.007337702
C -0.720220134 1.091185560 -0.007501718
H 1.210602469 -2.055727357 0.014303953
H -1.213045459 -2.054278337 0.013707907
H 1.213065459 2.054278337 -0.013719907
H -1.210582469 2.055727357 -0.014318953


closed path geometry 41 (in Angstrom)

10

N 1.572836152 -0.000943120 0.000018965
N -1.572816152 0.000943121 -0.000030965
C 0.720240148 -1.091185514 0.007505410
C -0.721528115 -1.090322525 0.007342394
C 0.721548115 1.090322524 -0.007354394
C -0.720220148 1.091185514 -0.007518410
H 1.210602444 -2.055727434 0.014295093
H -1.213045430 -2.054278413 0.013699047
H 1.213065430 2.054278413 -0.013711047
H -1.210582444 2.055727434 -0.014310094


closed path geometry 42 (in Angstrom)

10

N 1.572835842 -0.000943096 0.000018965
N -1.572815842 0.000943096 -0.000030965
C 0.720240163 -1.091185468 0.007522102
C -0.721528140 -1.090322431 0.007359086
C 0.721548141 1.090322430 -0.007371086
C -0.720220163 1.091185468 -0.007535103
H 1.210602419 -2.055727510 0.014286234
H -1.213045401 -2.054278490 0.013690187
H 1.213065401 2.054278490 -0.013702187
H -1.210582419 2.055727510 -0.014301234


closed path geometry 43 (in Angstrom)

10

N 1.572835532 -0.000943072 0.000018965
N -1.572815532 0.000943072 -0.000030965
C 0.720240178 -1.091185422 0.007538795
C -0.721528166 -1.090322337 0.007375778
C 0.721548166 1.090322337 -0.007387778
C -0.720220178 1.091185422 -0.007551795
H 1.210602394 -2.055727586 0.014277374
H -1.213045372 -2.054278566 0.013681328
H 1.213065372 2.054278566 -0.013693328
H -1.210582394 2.055727586 -0.014292374


closed path geometry 44 (in Angstrom)

10

N 1.572835221 -0.000943048 0.000018965
N -1.572815222 0.000943048 -0.000030965
C 0.720240193 -1.091185375 0.007555487
C -0.721528192 -1.090322243 0.007392470
C 0.721548192 1.090322243 -0.007404470
C -0.720220193 1.091185376 -0.007568487
H 1.210602369 -2.055727663 0.014268514
H -1.213045343 -2.054278643 0.013672468
H 1.213065343 2.054278643 -0.013684468
H -1.210582369 2.055727663 -0.014283514


closed path geometry 45 (in Angstrom)

10

N 1.572834911 -0.000943024 0.000018965
N -1.572814911 0.000943023 -0.000030965
C 0.720240208 -1.091185329 0.007572179
C -0.721528218 -1.090322150 0.007409162
C 0.721548218 1.090322149 -0.007421162
C -0.720220208 1.091185330 -0.007585179
H 1.210602344 -2.055727739 0.014259654
H -1.213045314 -2.054278719 0.013663608
H 1.213065314 2.054278719 -0.013675608
H -1.210582344 2.055727739 -0.014274655


closed path geometry 46 (in Angstrom)

10

N 1.572834601 -0.000942999 0.000018965
N -1.572814601 0.000942999 -0.000030965
C 0.720240223 -1.091185283 0.007588871
C -0.721528244 -1.090322056 0.007425854
C 0.721548244 1.090322055 -0.007437853
C -0.720220223 1.091185283 -0.007601871
H 1.210602319 -2.055727815 0.014250795
H -1.213045285 -2.054278796 0.013654749
H 1.213065285 2.054278796 -0.013666749
H -1.210582319 2.055727815 -0.014265795


closed path geometry 47 (in Angstrom)

10

N 1.572834290 -0.000942975 0.000018965
N -1.572814291 0.000942975 -0.000030965
C 0.720240238 -1.091185237 0.007605563
C -0.721528270 -1.090321962 0.007442545
C 0.721548270 1.090321962 -0.007454545
C -0.720220238 1.091185237 -0.007618563
H 1.210602294 -2.055727892 0.014241935
H -1.213045256 -2.054278872 0.013645889
H 1.213065257 2.054278872 -0.013657889
H -1.210582294 2.055727892 -0.014256935


closed path geometry 48 (in Angstrom)

10

N 1.572833980 -0.000942951 0.000018965
N -1.572813980 0.000942951 -0.000030965
C 0.720240253 -1.091185191 0.007622255
C -0.721528295 -1.090321868 0.007459237
C 0.721548296 1.090321868 -0.007471237
C -0.720220253 1.091185191 -0.007635255
H 1.210602269 -2.055727968 0.014233075
H -1.213045227 -2.054278949 0.013637029
H 1.213065228 2.054278949 -0.013649029
H -1.210582269 2.055727968 -0.014248075


closed path geometry 49 (in Angstrom)

10

N 1.572833670 -0.000942927 0.000018965
N -1.572813670 0.000942926 -0.000030965
C 0.720240268 -1.091185144 0.007638947
C -0.721528321 -1.090321775 0.007475929
C 0.721548322 1.090321774 -0.007487929
C -0.720220268 1.091185145 -0.007651948
H 1.210602244 -2.055728044 0.014224215
H -1.213045198 -2.054279025 0.013628170
H 1.213065199 2.054279026 -0.013640170
H -1.210582244 2.055728044 -0.014239216


closed path geometry 50 (in Angstrom)

10

N 1.572807812 -0.000942911 0.000018969
N -1.572787812 0.000942911 -0.000030969
C 0.720241959 -1.091188768 0.007638771
C -0.721530016 -1.090325398 0.007475755
C 0.721550016 1.090325397 -0.007487754
C -0.720221958 1.091188769 -0.007651771
H 1.210599995 -2.055729374 0.014224328
H -1.213042951 -2.054280358 0.013628288
H 1.213062951 2.054280358 -0.013640288
H -1.210579995 2.055729374 -0.014239328


closed path geometry 51 (in Angstrom)

10

N 1.572781954 -0.000942896 0.000018974
N -1.572761954 0.000942896 -0.000030974
C 0.720243649 -1.091192393 0.007638594
C -0.721531711 -1.090329020 0.007475580
C 0.721551711 1.090329020 -0.007487580
C -0.720223649 1.091192393 -0.007651594
H 1.210597746 -2.055730704 0.014224440
H -1.213040704 -2.054281690 0.013628406
H 1.213060704 2.054281690 -0.013640407
H -1.210577746 2.055730704 -0.014239441


closed path geometry 52 (in Angstrom)

10

N 1.572756096 -0.000942881 0.000018978
N -1.572736097 0.000942881 -0.000030978
C 0.720245340 -1.091196017 0.007638417
C -0.721533406 -1.090332643 0.007475405
C 0.721553406 1.090332643 -0.007487405
C -0.720225340 1.091196017 -0.007651417
H 1.210595498 -2.055732034 0.014224553
H -1.213038457 -2.054283023 0.013628525
H 1.213058457 2.054283023 -0.013640525
H -1.210575497 2.055732034 -0.014239553


closed path geometry 53 (in Angstrom)

10

N 1.572730238 -0.000942866 0.000018982
N -1.572710239 0.000942866 -0.000030982
C 0.720247031 -1.091199641 0.007638241
C -0.721535101 -1.090336266 0.007475230
C 0.721555101 1.090336266 -0.007487230
C -0.720227031 1.091199642 -0.007651241
H 1.210593249 -2.055733363 0.014224665
H -1.213036209 -2.054284355 0.013628643
H 1.213056210 2.054284355 -0.013640643
H -1.210573249 2.055733363 -0.014239666


closed path geometry 54 (in Angstrom)

10

N 1.572704380 -0.000942851 0.000018987
N -1.572684381 0.000942851 -0.000030987
C 0.720248722 -1.091203265 0.007638064
C -0.721536796 -1.090339889 0.007475056
C 0.721556796 1.090339889 -0.007487056
C -0.720228722 1.091203266 -0.007651064
H 1.210591000 -2.055734693 0.014224778
H -1.213033962 -2.054285687 0.013628762
H 1.213053962 2.054285687 -0.013640762
H -1.210571000 2.055734693 -0.014239778


closed path geometry 55 (in Angstrom)

10

N 1.572678523 -0.000942836 0.000018991
N -1.572658523 0.000942836 -0.000030991
C 0.720250413 -1.091206889 0.007637887
C -0.721538491 -1.090343512 0.007474881
C 0.721558491 1.090343512 -0.007486881
C -0.720230412 1.091206890 -0.007650887
H 1.210588751 -2.055736023 0.014224891
H -1.213031715 -2.054287020 0.013628880
H 1.213051715 2.054287020 -0.013640880
H -1.210568751 2.055736023 -0.014239891


closed path geometry 56 (in Angstrom)

10

N 1.572652665 -0.000942821 0.000018995
N -1.572632665 0.000942821 -0.000030995
C 0.720252103 -1.091210514 0.007637711
C -0.721540186 -1.090347135 0.007474706
C 0.721560186 1.090347135 -0.007486706
C -0.720232103 1.091210514 -0.007650710
H 1.210586502 -2.055737353 0.014225003
H -1.213029468 -2.054288352 0.013628998
H 1.213049468 2.054288352 -0.013640998
H -1.210566502 2.055737353 -0.014240003


closed path geometry 57 (in Angstrom)

10

N 1.572626807 -0.000942806 0.000019000
N -1.572606808 0.000942806 -0.000031000
C 0.720253794 -1.091214138 0.007637534
C -0.721541881 -1.090350758 0.007474532
C 0.721561881 1.090350758 -0.007486532
C -0.720233794 1.091214138 -0.007650534
H 1.210584253 -2.055738682 0.014225116
H -1.213027221 -2.054289685 0.013629117
H 1.213047221 2.054289685 -0.013641117
H -1.210564253 2.055738682 -0.014240116


closed path geometry 58 (in Angstrom)

10

N 1.572600949 -0.000942791 0.000019004
N -1.572580950 0.000942791 -0.000031004
C 0.720255485 -1.091217762 0.007637357
C -0.721543576 -1.090354381 0.007474357
C 0.721563576 1.090354381 -0.007486357
C -0.720235485 1.091217762 -0.007650357
H 1.210582004 -2.055740012 0.014225228
H -1.213024973 -2.054291017 0.013629235
H 1.213044973 2.054291017 -0.013641235
H -1.210562004 2.055740012 -0.014240228


closed path geometry 59 (in Angstrom)

10

N 1.572575091 -0.000942776 0.000019008
N -1.572555092 0.000942775 -0.000031008
C 0.720257176 -1.091221386 0.007637180
C -0.721545271 -1.090358004 0.007474182
C 0.721565271 1.090358003 -0.007486182
C -0.720237176 1.091221386 -0.007650180
H 1.210579755 -2.055741342 0.014225341
H -1.213022726 -2.054292349 0.013629353
H 1.213042726 2.054292349 -0.013641353
H -1.210559755 2.055741342 -0.014240341


closed path geometry 60 (in Angstrom)

10

N 1.572549234 -0.000942761 0.000019013
N -1.572529234 0.000942760 -0.000031013
C 0.720258867 -1.091225010 0.007637004
C -0.721546966 -1.090361626 0.007474008
C 0.721566966 1.090361626 -0.007486008
C -0.720238867 1.091225011 -0.007650003
H 1.210577507 -2.055742672 0.014225453
H -1.213020479 -2.054293682 0.013629472
H 1.213040479 2.054293682 -0.013641472
H -1.210557506 2.055742672 -0.014240453


closed path geometry 61 (in Angstrom)

10

N 1.572523376 -0.000942746 0.000019017
N -1.572503376 0.000942745 -0.000031017
C 0.720260558 -1.091228635 0.007636827
C -0.721548661 -1.090365249 0.007473833
C 0.721568661 1.090365249 -0.007485833
C -0.720240557 1.091228635 -0.007649827
H 1.210575258 -2.055744001 0.014225566
H -1.213018232 -2.054295014 0.013629590
H 1.213038232 2.054295014 -0.013641590
H -1.210555258 2.055744001 -0.014240566


closed path geometry 62 (in Angstrom)

10

N 1.572497518 -0.000942730 0.000019021
N -1.572477519 0.000942730 -0.000031022
C 0.720262248 -1.091232259 0.007636650
C -0.721550356 -1.090368872 0.007473658
C 0.721570356 1.090368872 -0.007485658
C -0.720242248 1.091232259 -0.007649650
H 1.210573009 -2.055745331 0.014225678
H -1.213015984 -2.054296347 0.013629708
H 1.213035985 2.054296347 -0.013641708
H -1.210553009 2.055745331 -0.014240678


closed path geometry 63 (in Angstrom)

10

N 1.572471660 -0.000942715 0.000019026
N -1.572451661 0.000942715 -0.000031026
C 0.720263939 -1.091235883 0.007636474
C -0.721552051 -1.090372495 0.007473483
C 0.721572051 1.090372495 -0.007485484
C -0.720243939 1.091235883 -0.007649473
H 1.210570760 -2.055746661 0.014225791
H -1.213013737 -2.054297679 0.013629827
H 1.213033737 2.054297679 -0.013641827
H -1.210550760 2.055746661 -0.014240791


closed path geometry 64 (in Angstrom)

10

N 1.572445802 -0.000942700 0.000019030
N -1.572425803 0.000942700 -0.000031030
C 0.720265630 -1.091239507 0.007636297
C -0.721553745 -1.090376118 0.007473309
C 0.721573746 1.090376118 -0.007485309
C -0.720245630 1.091239507 -0.007649296
H 1.210568511 -2.055747991 0.014225903
H -1.213011490 -2.054299011 0.013629945
H 1.213031490 2.054299011 -0.013641945
H -1.210548511 2.055747991 -0.014240903
