# Supplementary material for: On the Topological Phase around Conical Intersections with Tamm–Dancoff Linear-Response Time-Dependent Density Functional Theory
Source: J Phys Chem A. 2024 Jun 26;128(27):5314–20. doi: 10.1021/acs.jpca.4c02503 (PMC11247484; doi:10.1021/acs.jpca.4c02503)
Supplement: Supplementary file 1 — jp4c02503_si_001.zip [file jp4c02503_si_001.zip › data/pyrazine/xms-caspt2/branching_space_quantities]

pyrazine, XMS(3)-CASPT2(10/8)/cc-pVTZ

S2/S1 MECX geometry (in Angstrom)

10

N      1.572630     -0.000943      0.000019
N     -1.572610      0.000943     -0.000031
C      0.720254     -1.091215      0.007504
C     -0.721542     -1.090352      0.007341
C      0.721562      1.090352     -0.007353
C     -0.720234      1.091215     -0.007517
H      1.210585     -2.055739      0.014296
H     -1.213028     -2.054290      0.013700
H      1.213048      2.054290     -0.013712
H     -1.210565      2.055739     -0.014311

S2/S1 MECX orthonormalised x_12 vector

N  0.6840989238 -0.0003991129 -0.0001145618
N -0.6840987300  0.0003992478  0.0001150279
C -0.0447327546  0.0958823284  0.0046748500
C  0.0448417677  0.0958477138  0.0046219070
C -0.0448416953 -0.0958489757 -0.0046211969
C  0.0447324799 -0.0958812463 -0.0046759725
H  0.0594966399  0.0351798940 -0.0029770321
H -0.0594533890  0.0352498391 -0.0031309560
H  0.0594533799 -0.0352498089  0.0031313231
H -0.0594966217 -0.0351798790  0.0029766112

S2/S1 MECX orthonormalised y_12 vector

N  0.0082101563 -0.0006412546  0.0000014998
N -0.0082092164  0.0006421846 -0.0000015251
C -0.0003954869 -0.0012223558 -0.4416103649
C  0.0006837874 -0.0024798780 -0.4416037541
C -0.0006837285  0.0024803686  0.4416035890
C  0.0003939452  0.0012212805  0.4416105515
H  0.0006624101  0.0020192096  0.2343954610
H -0.0007656014  0.0020245526  0.2343925975
H  0.0007657720 -0.0020246633 -0.2343925994
H -0.0006620417 -0.0020194462 -0.2343954553
