# Supplementary material for: On the Topological Phase around Conical Intersections with Tamm–Dancoff Linear-Response Time-Dependent Density Functional Theory
Source: J Phys Chem A. 2024 Jun 26;128(27):5314–20. doi: 10.1021/acs.jpca.4c02503 (PMC11247484; doi:10.1021/acs.jpca.4c02503)
Supplement: Supplementary file 1 — jp4c02503_si_001.zip [file jp4c02503_si_001.zip › data/protonated_formaldimine/s2s1/tddft_pbe0/closed_path_C1]

protonated formaldimine, LR-TDDFT/TDA/PBE0/cc-pVDZ


closed path geometry 1 (in Angstrom)

           6

 N       0.736476605    0.000034616    0.000031578
 C      -0.805267482    0.000021006   -0.000115326
 H       1.228283667    0.230271777    0.869421573
 H       1.228190729   -0.230311710   -0.869393804
 H      -1.320814802    0.250973395    0.946220820
 H      -1.321043602   -0.250993082   -0.946264841


closed path geometry 2 (in Angstrom)

           6

 N       0.736476625    0.000034662    0.000031586
 C      -0.805267511    0.000021036   -0.000115360
 H       1.228283669    0.230290781    0.869416532
 H       1.228190725   -0.230330756   -0.869388759
 H      -1.320814794    0.250955899    0.946225462
 H      -1.321043600   -0.250975621   -0.946269461


closed path geometry 3 (in Angstrom)

           6

 N       0.736476644    0.000034708    0.000031594
 C      -0.805267539    0.000021065   -0.000115394
 H       1.228283671    0.230309786    0.869411491
 H       1.228190721   -0.230349802   -0.869383714
 H      -1.320814786    0.250938403    0.946230104
 H      -1.321043597   -0.250958159   -0.946274081


closed path geometry 4 (in Angstrom)

           6

 N       0.736476664    0.000034754    0.000031601
 C      -0.805267568    0.000021094   -0.000115429
 H       1.228283673    0.230328791    0.869406450
 H       1.228190718   -0.230368847   -0.869378668
 H      -1.320814778    0.250920907    0.946234747
 H      -1.321043594   -0.250940697   -0.946278701


closed path geometry 5 (in Angstrom)

           6

 N       0.736476684    0.000034799    0.000031609
 C      -0.805267597    0.000021124   -0.000115463
 H       1.228283675    0.230347796    0.869401409
 H       1.228190714   -0.230387893   -0.869373623
 H      -1.320814770    0.250903411    0.946239389
 H      -1.321043592   -0.250923235   -0.946283322


closed path geometry 6 (in Angstrom)

           6

 N       0.736476704    0.000034845    0.000031617
 C      -0.805267626    0.000021153   -0.000115497
 H       1.228283677    0.230366801    0.869396368
 H       1.228190710   -0.230406939   -0.869368578
 H      -1.320814762    0.250885915    0.946244031
 H      -1.321043589   -0.250905774   -0.946287942


closed path geometry 7 (in Angstrom)

           6

 N       0.736476724    0.000034891    0.000031624
 C      -0.805267654    0.000021183   -0.000115531
 H       1.228283679    0.230385805    0.869391327
 H       1.228190707   -0.230425985   -0.869363533
 H      -1.320814754    0.250868419    0.946248674
 H      -1.321043586   -0.250888312   -0.946292562


closed path geometry 8 (in Angstrom)

           6

 N       0.736476744    0.000034937    0.000031632
 C      -0.805267683    0.000021212   -0.000115565
 H       1.228283681    0.230404810    0.869386287
 H       1.228190703   -0.230445031   -0.869358487
 H      -1.320814746    0.250850923    0.946253316
 H      -1.321043584   -0.250870850   -0.946297182


closed path geometry 9 (in Angstrom)

           6

 N       0.736476763    0.000034983    0.000031640
 C      -0.805267712    0.000021242   -0.000115599
 H       1.228283683    0.230423815    0.869381246
 H       1.228190699   -0.230464077   -0.869353442
 H      -1.320814738    0.250833427    0.946257958
 H      -1.321043581   -0.250853388   -0.946301802


closed path geometry 10 (in Angstrom)

           6

 N       0.736476783    0.000035029    0.000031647
 C      -0.805267740    0.000021271   -0.000115634
 H       1.228283685    0.230442820    0.869376205
 H       1.228190696   -0.230483123   -0.869348397
 H      -1.320814730    0.250815931    0.946262601
 H      -1.321043579   -0.250835927   -0.946306423


closed path geometry 11 (in Angstrom)

           6

 N       0.736476803    0.000035075    0.000031655
 C      -0.805267769    0.000021300   -0.000115668
 H       1.228283687    0.230461825    0.869371164
 H       1.228190692   -0.230502168   -0.869343352
 H      -1.320814722    0.250798435    0.946267243
 H      -1.321043576   -0.250818465   -0.946311043


closed path geometry 12 (in Angstrom)

           6

 N       0.736476823    0.000035121    0.000031663
 C      -0.805267798    0.000021330   -0.000115702
 H       1.228283689    0.230480829    0.869366123
 H       1.228190688   -0.230521214   -0.869338306
 H      -1.320814714    0.250780939    0.946271885
 H      -1.321043573   -0.250801003   -0.946315663


closed path geometry 13 (in Angstrom)

           6

 N       0.736476843    0.000035166    0.000031670
 C      -0.805267826    0.000021359   -0.000115736
 H       1.228283690    0.230499834    0.869361082
 H       1.228190685   -0.230540260   -0.869333261
 H      -1.320814706    0.250763443    0.946276528
 H      -1.321043571   -0.250783542   -0.946320283


closed path geometry 14 (in Angstrom)

           6

 N       0.736476862    0.000035212    0.000031678
 C      -0.805267855    0.000021389   -0.000115770
 H       1.228283692    0.230518839    0.869356042
 H       1.228190681   -0.230559306   -0.869328216
 H      -1.320814698    0.250745947    0.946281170
 H      -1.321043568   -0.250766080   -0.946324903


closed path geometry 15 (in Angstrom)

           6

 N       0.736476882    0.000035258    0.000031686
 C      -0.805267884    0.000021418   -0.000115805
 H       1.228283694    0.230537844    0.869351001
 H       1.228190677   -0.230578352   -0.869323171
 H      -1.320814690    0.250728451    0.946285812
 H      -1.321043566   -0.250748618   -0.946329524


closed path geometry 16 (in Angstrom)

           6

 N       0.736476902    0.000035304    0.000031693
 C      -0.805267912    0.000021448   -0.000115839
 H       1.228283696    0.230556849    0.869345960
 H       1.228190674   -0.230597398   -0.869318125
 H      -1.320814682    0.250710955    0.946290455
 H      -1.321043563   -0.250731156   -0.946334144


closed path geometry 17 (in Angstrom)

           6

 N       0.736476922    0.000035350    0.000031701
 C      -0.805267941    0.000021477   -0.000115873
 H       1.228283698    0.230575853    0.869340919
 H       1.228190670   -0.230616444   -0.869313080
 H      -1.320814674    0.250693459    0.946295097
 H      -1.321043560   -0.250713695   -0.946338764


closed path geometry 18 (in Angstrom)

           6

 N       0.736456401    0.000035355    0.000031723
 C      -0.805237803    0.000021468   -0.000115908
 H       1.228284721    0.230575938    0.869341165
 H       1.228191689   -0.230616530   -0.869313336
 H      -1.320820503    0.250694423    0.946298802
 H      -1.321049392   -0.250714653   -0.946342446


closed path geometry 19 (in Angstrom)

           6

 N       0.736435881    0.000035360    0.000031745
 C      -0.805207665    0.000021459   -0.000115943
 H       1.228285744    0.230576024    0.869341411
 H       1.228192708   -0.230616617   -0.869313592
 H      -1.320826331    0.250695388    0.946302507
 H      -1.321055223   -0.250715612   -0.946346128


closed path geometry 20 (in Angstrom)

           6

 N       0.736415360    0.000035365    0.000031767
 C      -0.805177527    0.000021450   -0.000115978
 H       1.228286768    0.230576109    0.869341658
 H       1.228193728   -0.230616704   -0.869313848
 H      -1.320832159    0.250696352    0.946306212
 H      -1.321061055   -0.250716571   -0.946349810


closed path geometry 21 (in Angstrom)

           6

 N       0.736394840    0.000035370    0.000031789
 C      -0.805147390    0.000021441   -0.000116013
 H       1.228287791    0.230576194    0.869341904
 H       1.228194747   -0.230616791   -0.869314104
 H      -1.320837987    0.250697317    0.946309916
 H      -1.321066887   -0.250717530   -0.946353492


closed path geometry 22 (in Angstrom)

           6

 N       0.736374319    0.000035374    0.000031811
 C      -0.805117252    0.000021432   -0.000116048
 H       1.228288814    0.230576279    0.869342150
 H       1.228195766   -0.230616877   -0.869314361
 H      -1.320843815    0.250698281    0.946313621
 H      -1.321072718   -0.250718488   -0.946357173


closed path geometry 23 (in Angstrom)

           6

 N       0.736353799    0.000035379    0.000031833
 C      -0.805087114    0.000021423   -0.000116083
 H       1.228289837    0.230576364    0.869342396
 H       1.228196785   -0.230616964   -0.869314617
 H      -1.320849643    0.250699245    0.946317326
 H      -1.321078550   -0.250719447   -0.946360855


closed path geometry 24 (in Angstrom)

           6

 N       0.736333278    0.000035384    0.000031855
 C      -0.805056976    0.000021414   -0.000116118
 H       1.228290860    0.230576450    0.869342642
 H       1.228197805   -0.230617051   -0.869314873
 H      -1.320855472    0.250700210    0.946321031
 H      -1.321084381   -0.250720406   -0.946364537


closed path geometry 25 (in Angstrom)

           6

 N       0.736312758    0.000035389    0.000031876
 C      -0.805026838    0.000021405   -0.000116153
 H       1.228291883    0.230576535    0.869342889
 H       1.228198824   -0.230617137   -0.869315129
 H      -1.320861300    0.250701174    0.946324736
 H      -1.321090213   -0.250721365   -0.946368219


closed path geometry 26 (in Angstrom)

           6

 N       0.736292237    0.000035394    0.000031898
 C      -0.804996700    0.000021396   -0.000116188
 H       1.228292906    0.230576620    0.869343135
 H       1.228199843   -0.230617224   -0.869315385
 H      -1.320867128    0.250702139    0.946328441
 H      -1.321096044   -0.250722324   -0.946371901


closed path geometry 27 (in Angstrom)

           6

 N       0.736271717    0.000035399    0.000031920
 C      -0.804966563    0.000021387   -0.000116223
 H       1.228293929    0.230576705    0.869343381
 H       1.228200862   -0.230617311   -0.869315641
 H      -1.320872956    0.250703103    0.946332146
 H      -1.321101876   -0.250723282   -0.946375583


closed path geometry 28 (in Angstrom)

           6

 N       0.736251196    0.000035404    0.000031942
 C      -0.804936425    0.000021378   -0.000116258
 H       1.228294952    0.230576790    0.869343627
 H       1.228201882   -0.230617398   -0.869315897
 H      -1.320878784    0.250704067    0.946335851
 H      -1.321107707   -0.250724241   -0.946379265


closed path geometry 29 (in Angstrom)

           6

 N       0.736230676    0.000035409    0.000031964
 C      -0.804906287    0.000021369   -0.000116293
 H       1.228295976    0.230576876    0.869343873
 H       1.228202901   -0.230617484   -0.869316153
 H      -1.320884612    0.250705032    0.946339556
 H      -1.321113539   -0.250725200   -0.946382947


closed path geometry 30 (in Angstrom)

           6

 N       0.736210155    0.000035413    0.000031986
 C      -0.804876149    0.000021360   -0.000116328
 H       1.228296999    0.230576961    0.869344120
 H       1.228203920   -0.230617571   -0.869316409
 H      -1.320890440    0.250705996    0.946343261
 H      -1.321119370   -0.250726159   -0.946386629


closed path geometry 31 (in Angstrom)

           6

 N       0.736189635    0.000035418    0.000032008
 C      -0.804846011    0.000021351   -0.000116363
 H       1.228298022    0.230577046    0.869344366
 H       1.228204939   -0.230617658   -0.869316665
 H      -1.320896269    0.250706961    0.946346965
 H      -1.321125202   -0.250727117   -0.946390311


closed path geometry 32 (in Angstrom)

           6

 N       0.736169114    0.000035423    0.000032030
 C      -0.804815873    0.000021342   -0.000116398
 H       1.228299045    0.230577131    0.869344612
 H       1.228205959   -0.230617745   -0.869316921
 H      -1.320902097    0.250707925    0.946350670
 H      -1.321131034   -0.250728076   -0.946393993


closed path geometry 33 (in Angstrom)

           6

 N       0.736148594    0.000035428    0.000032052
 C      -0.804785735    0.000021333   -0.000116433
 H       1.228300068    0.230577216    0.869344858
 H       1.228206978   -0.230617831   -0.869317177
 H      -1.320907925    0.250708889    0.946354375
 H      -1.321136865   -0.250729035   -0.946397675


closed path geometry 34 (in Angstrom)

           6

 N       0.736148574    0.000035382    0.000032044
 C      -0.804785707    0.000021304   -0.000116399
 H       1.228300066    0.230558212    0.869349899
 H       1.228206981   -0.230598785   -0.869322223
 H      -1.320907933    0.250726385    0.946349733
 H      -1.321136868   -0.250746497   -0.946393054


closed path geometry 35 (in Angstrom)

           6

 N       0.736148554    0.000035336    0.000032037
 C      -0.804785678    0.000021274   -0.000116365
 H       1.228300064    0.230539207    0.869354940
 H       1.228206985   -0.230579740   -0.869327268
 H      -1.320907941    0.250743881    0.946345091
 H      -1.321136870   -0.250763958   -0.946388434


closed path geometry 36 (in Angstrom)

           6

 N       0.736148534    0.000035290    0.000032029
 C      -0.804785649    0.000021245   -0.000116331
 H       1.228300062    0.230520202    0.869359981
 H       1.228206989   -0.230560694   -0.869332313
 H      -1.320907949    0.250761377    0.946340448
 H      -1.321136873   -0.250781420   -0.946383814


closed path geometry 37 (in Angstrom)

           6

 N       0.736148515    0.000035245    0.000032021
 C      -0.804785621    0.000021216   -0.000116297
 H       1.228300060    0.230501197    0.869365022
 H       1.228206992   -0.230541648   -0.869337358
 H      -1.320907957    0.250778873    0.946335806
 H      -1.321136876   -0.250798882   -0.946379194


closed path geometry 38 (in Angstrom)

           6

 N       0.736148495    0.000035199    0.000032014
 C      -0.804785592    0.000021186   -0.000116262
 H       1.228300058    0.230482192    0.869370062
 H       1.228206996   -0.230522602   -0.869342404
 H      -1.320907965    0.250796369    0.946331164
 H      -1.321136878   -0.250816344   -0.946374574


closed path geometry 39 (in Angstrom)

           6

 N       0.736148475    0.000035153    0.000032006
 C      -0.804785563    0.000021157   -0.000116228
 H       1.228300056    0.230463188    0.869375103
 H       1.228207000   -0.230503556   -0.869347449
 H      -1.320907973    0.250813865    0.946326521
 H      -1.321136881   -0.250833805   -0.946369953


closed path geometry 40 (in Angstrom)

           6

 N       0.736148455    0.000035107    0.000031998
 C      -0.804785535    0.000021127   -0.000116194
 H       1.228300055    0.230444183    0.869380144
 H       1.228207003   -0.230484510   -0.869352494
 H      -1.320907981    0.250831361    0.946321879
 H      -1.321136883   -0.250851267   -0.946365333


closed path geometry 41 (in Angstrom)

           6

 N       0.736148435    0.000035061    0.000031991
 C      -0.804785506    0.000021098   -0.000116160
 H       1.228300053    0.230425178    0.869385185
 H       1.228207007   -0.230465464   -0.869357539
 H      -1.320907989    0.250848857    0.946317237
 H      -1.321136886   -0.250868729   -0.946360713


closed path geometry 42 (in Angstrom)

           6

 N       0.736148416    0.000035015    0.000031983
 C      -0.804785477    0.000021068   -0.000116126
 H       1.228300051    0.230406173    0.869390226
 H       1.228207011   -0.230446418   -0.869362585
 H      -1.320907997    0.250866353    0.946312594
 H      -1.321136889   -0.250886190   -0.946356093


closed path geometry 43 (in Angstrom)

           6

 N       0.736148396    0.000034969    0.000031975
 C      -0.804785449    0.000021039   -0.000116092
 H       1.228300049    0.230387168    0.869395267
 H       1.228207014   -0.230427373   -0.869367630
 H      -1.320908005    0.250883849    0.946307952
 H      -1.321136891   -0.250903652   -0.946351473


closed path geometry 44 (in Angstrom)

           6

 N       0.736148376    0.000034923    0.000031968
 C      -0.804785420    0.000021010   -0.000116057
 H       1.228300047    0.230368164    0.869400308
 H       1.228207018   -0.230408327   -0.869372675
 H      -1.320908013    0.250901345    0.946303310
 H      -1.321136894   -0.250921114   -0.946346853


closed path geometry 45 (in Angstrom)

           6

 N       0.736148356    0.000034878    0.000031960
 C      -0.804785391    0.000020980   -0.000116023
 H       1.228300045    0.230349159    0.869405348
 H       1.228207022   -0.230389281   -0.869377720
 H      -1.320908021    0.250918841    0.946298667
 H      -1.321136897   -0.250938576   -0.946342232


closed path geometry 46 (in Angstrom)

           6

 N       0.736148336    0.000034832    0.000031952
 C      -0.804785363    0.000020951   -0.000115989
 H       1.228300043    0.230330154    0.869410389
 H       1.228207025   -0.230370235   -0.869382766
 H      -1.320908029    0.250936337    0.946294025
 H      -1.321136899   -0.250956037   -0.946337612


closed path geometry 47 (in Angstrom)

           6

 N       0.736148316    0.000034786    0.000031945
 C      -0.804785334    0.000020921   -0.000115955
 H       1.228300041    0.230311149    0.869415430
 H       1.228207029   -0.230351189   -0.869387811
 H      -1.320908037    0.250953833    0.946289383
 H      -1.321136902   -0.250973499   -0.946332992


closed path geometry 48 (in Angstrom)

           6

 N       0.736148297    0.000034740    0.000031937
 C      -0.804785305    0.000020892   -0.000115921
 H       1.228300039    0.230292144    0.869420471
 H       1.228207033   -0.230332143   -0.869392856
 H      -1.320908045    0.250971329    0.946284740
 H      -1.321136904   -0.250990961   -0.946328372


closed path geometry 49 (in Angstrom)

           6

 N       0.736148277    0.000034694    0.000031929
 C      -0.804785276    0.000020862   -0.000115886
 H       1.228300037    0.230273140    0.869425512
 H       1.228207036   -0.230313097   -0.869397901
 H      -1.320908053    0.250988825    0.946280098
 H      -1.321136907   -0.251008423   -0.946323752


closed path geometry 50 (in Angstrom)

           6

 N       0.736168797    0.000034689    0.000031907
 C      -0.804815414    0.000020871   -0.000115851
 H       1.228299014    0.230273054    0.869425266
 H       1.228206017   -0.230313011   -0.869397645
 H      -1.320902224    0.250987861    0.946276393
 H      -1.321131075   -0.251007464   -0.946320070


closed path geometry 51 (in Angstrom)

           6

 N       0.736189318    0.000034684    0.000031885
 C      -0.804845552    0.000020880   -0.000115816
 H       1.228297991    0.230272969    0.869425019
 H       1.228204998   -0.230312924   -0.869397389
 H      -1.320896396    0.250986896    0.946272688
 H      -1.321125244   -0.251006505   -0.946316388


closed path geometry 52 (in Angstrom)

           6

 N       0.736209838    0.000034679    0.000031864
 C      -0.804875690    0.000020889   -0.000115781
 H       1.228296968    0.230272884    0.869424773
 H       1.228203979   -0.230312837   -0.869397133
 H      -1.320890568    0.250985932    0.946268983
 H      -1.321119412   -0.251005546   -0.946312706


closed path geometry 53 (in Angstrom)

           6

 N       0.736230359    0.000034674    0.000031842
 C      -0.804905828    0.000020898   -0.000115746
 H       1.228295945    0.230272799    0.869424527
 H       1.228202959   -0.230312751   -0.869396877
 H      -1.320884740    0.250984967    0.946265278
 H      -1.321113581   -0.251004587   -0.946309024


closed path geometry 54 (in Angstrom)

           6

 N       0.736250879    0.000034670    0.000031820
 C      -0.804935966    0.000020907   -0.000115711
 H       1.228294922    0.230272714    0.869424281
 H       1.228201940   -0.230312664   -0.869396621
 H      -1.320878912    0.250984003    0.946261574
 H      -1.321107749   -0.251003629   -0.946305342


closed path geometry 55 (in Angstrom)

           6

 N       0.736271400    0.000034665    0.000031798
 C      -0.804966104    0.000020916   -0.000115676
 H       1.228293898    0.230272628    0.869424035
 H       1.228200921   -0.230312577   -0.869396365
 H      -1.320873084    0.250983039    0.946257869
 H      -1.321101918   -0.251002670   -0.946301660


closed path geometry 56 (in Angstrom)

           6

 N       0.736291920    0.000034660    0.000031776
 C      -0.804996241    0.000020925   -0.000115641
 H       1.228292875    0.230272543    0.869423788
 H       1.228199902   -0.230312490   -0.869396109
 H      -1.320867256    0.250982074    0.946254164
 H      -1.321096086   -0.251001711   -0.946297978


closed path geometry 57 (in Angstrom)

           6

 N       0.736312441    0.000034655    0.000031754
 C      -0.805026379    0.000020934   -0.000115606
 H       1.228291852    0.230272458    0.869423542
 H       1.228198882   -0.230312404   -0.869395853
 H      -1.320861427    0.250981110    0.946250459
 H      -1.321090255   -0.251000752   -0.946294296


closed path geometry 58 (in Angstrom)

           6

 N       0.736332961    0.000034650    0.000031732
 C      -0.805056517    0.000020943   -0.000115571
 H       1.228290829    0.230272373    0.869423296
 H       1.228197863   -0.230312317   -0.869395597
 H      -1.320855599    0.250980145    0.946246754
 H      -1.321084423   -0.250999794   -0.946290614


closed path geometry 59 (in Angstrom)

           6

 N       0.736353482    0.000034645    0.000031710
 C      -0.805086655    0.000020952   -0.000115536
 H       1.228289806    0.230272288    0.869423050
 H       1.228196844   -0.230312230   -0.869395341
 H      -1.320849771    0.250979181    0.946243049
 H      -1.321078591   -0.250998835   -0.946286932


closed path geometry 60 (in Angstrom)

           6

 N       0.736374002    0.000034640    0.000031688
 C      -0.805116793    0.000020961   -0.000115501
 H       1.228288783    0.230272203    0.869422804
 H       1.228195825   -0.230312143   -0.869395084
 H      -1.320843943    0.250978217    0.946239344
 H      -1.321072760   -0.250997876   -0.946283250


closed path geometry 61 (in Angstrom)

           6

 N       0.736394523    0.000034635    0.000031666
 C      -0.805146931    0.000020970   -0.000115466
 H       1.228287760    0.230272117    0.869422557
 H       1.228194806   -0.230312057   -0.869394828
 H      -1.320838115    0.250977252    0.946235639
 H      -1.321066928   -0.250996917   -0.946279569


closed path geometry 62 (in Angstrom)

           6

 N       0.736415043    0.000034631    0.000031644
 C      -0.805177069    0.000020979   -0.000115431
 H       1.228286737    0.230272032    0.869422311
 H       1.228193786   -0.230311970   -0.869394572
 H      -1.320832287    0.250976288    0.946231934
 H      -1.321061097   -0.250995959   -0.946275887


closed path geometry 63 (in Angstrom)

           6

 N       0.736435564    0.000034626    0.000031622
 C      -0.805207206    0.000020988   -0.000115396
 H       1.228285714    0.230271947    0.869422065
 H       1.228192767   -0.230311883   -0.869394316
 H      -1.320826458    0.250975323    0.946228229
 H      -1.321055265   -0.250995000   -0.946272205


closed path geometry 64 (in Angstrom)

           6

 N       0.736456084    0.000034621    0.000031600
 C      -0.805237344    0.000020997   -0.000115361
 H       1.228284690    0.230271862    0.869421819
 H       1.228191748   -0.230311797   -0.869394060
 H      -1.320820630    0.250974359    0.946224525
 H      -1.321049434   -0.250994041   -0.946268523
