# Supplementary material for: On the Topological Phase around Conical Intersections with Tamm–Dancoff Linear-Response Time-Dependent Density Functional Theory
Source: J Phys Chem A. 2024 Jun 26;128(27):5314–20. doi: 10.1021/acs.jpca.4c02503 (PMC11247484; doi:10.1021/acs.jpca.4c02503)
Supplement: Supplementary file 1 — jp4c02503_si_001.zip [file jp4c02503_si_001.zip › data/protonated_formaldimine/s2s1/tddft_pbe0/branching_space_quantities]

protonated formaldimine, LR-TDDFT/TDA/PBE0/cc-pVDZ

S2/S1 MECX geometry (in Angstrom)

6

N      0.7363129318      0.0000350219      0.0000318154
C     -0.8050269722      0.0000211695     -0.0001158796
H      1.2282924222      0.2304246006      0.8693836081
H      1.2281994078     -0.2304648748     -0.8693558834
H     -1.3208619597      0.2508412550      0.9462880245
H     -1.3210908300     -0.2508611719     -0.9463316852

S2/S1 MECX orthonormalised (and aligned) x_12 vector

N -0.5428939452  0.0001292327  0.0005801318
C  0.7973322583 -0.0002375806 -0.0009267257
H  0.0270677751  0.0022538976  0.0065135997
H  0.0269652463 -0.0022944641 -0.0067749874
H -0.1541907453  0.0255143167  0.0980174861
H -0.1542805787 -0.0253654044 -0.0974094967

S2/S1 MECX orthonormalised (and aligned) y_12 vector

N  0.0005243996  0.0012138456  0.0002026527
C -0.0007588892  0.0007786767 -0.0009044133
H  0.0000510777  0.5027942589 -0.1333616636
H -0.0000968894 -0.5038808004  0.1334778306
H  0.0002110917 -0.4628765228  0.1228182016
H  0.0000691663  0.4619705363 -0.1222325417
