# Supplementary material for: On the Topological Phase around Conical Intersections with Tamm–Dancoff Linear-Response Time-Dependent Density Functional Theory
Source: J Phys Chem A. 2024 Jun 26;128(27):5314–20. doi: 10.1021/acs.jpca.4c02503 (PMC11247484; doi:10.1021/acs.jpca.4c02503)
Supplement: Supplementary file 1 — jp4c02503_si_001.zip [file jp4c02503_si_001.zip › data/protonated_formaldimine/s2s1/tddft_pbe0/closed_path_C1_prime]

protonated formaldimine, LR-TDDFT/TDA/PBE0/cc-pVDZ


closed path geometry 1 (in Angstrom)

           6

 N       0.736250820    0.000034532    0.000031797
 C      -0.804935880    0.000020819   -0.000115609
 H       1.228294916    0.230215699    0.869439403
 H       1.228201951   -0.230255526   -0.869411757
 H      -1.320878936    0.251036491    0.946247647
 H      -1.321107757   -0.251056014   -0.946291481


closed path geometry 2 (in Angstrom)

           6

 N       0.736250840    0.000034578    0.000031804
 C      -0.804935908    0.000020848   -0.000115643
 H       1.228294918    0.230234704    0.869434363
 H       1.228201948   -0.230274572   -0.869406711
 H      -1.320878928    0.251018995    0.946252289
 H      -1.321107754   -0.251038552   -0.946296102


closed path geometry 3 (in Angstrom)

           6

 N       0.736250859    0.000034624    0.000031812
 C      -0.804935937    0.000020878   -0.000115677
 H       1.228294920    0.230253709    0.869429322
 H       1.228201944   -0.230293618   -0.869401666
 H      -1.320878920    0.251001499    0.946256931
 H      -1.321107752   -0.251021090   -0.946300722


closed path geometry 4 (in Angstrom)

           6

 N       0.736250879    0.000034670    0.000031820
 C      -0.804935966    0.000020907   -0.000115711
 H       1.228294922    0.230272714    0.869424281
 H       1.228201940   -0.230312664   -0.869396621
 H      -1.320878912    0.250984003    0.946261574
 H      -1.321107749   -0.251003629   -0.946305342


closed path geometry 5 (in Angstrom)

           6

 N       0.736250899    0.000034715    0.000031827
 C      -0.804935994    0.000020937   -0.000115745
 H       1.228294924    0.230291718    0.869419240
 H       1.228201937   -0.230331710   -0.869391576
 H      -1.320878904    0.250966507    0.946266216
 H      -1.321107747   -0.250986167   -0.946309962


closed path geometry 6 (in Angstrom)

           6

 N       0.736250919    0.000034761    0.000031835
 C      -0.804936023    0.000020966   -0.000115780
 H       1.228294925    0.230310723    0.869414199
 H       1.228201933   -0.230350756   -0.869386530
 H      -1.320878896    0.250949011    0.946270858
 H      -1.321107744   -0.250968705   -0.946314582


closed path geometry 7 (in Angstrom)

           6

 N       0.736250939    0.000034807    0.000031843
 C      -0.804936052    0.000020996   -0.000115814
 H       1.228294927    0.230329728    0.869409158
 H       1.228201929   -0.230369801   -0.869381485
 H      -1.320878888    0.250931515    0.946275501
 H      -1.321107741   -0.250951244   -0.946319203


closed path geometry 8 (in Angstrom)

           6

 N       0.736250959    0.000034853    0.000031850
 C      -0.804936080    0.000021025   -0.000115848
 H       1.228294929    0.230348733    0.869404117
 H       1.228201926   -0.230388847   -0.869376440
 H      -1.320878880    0.250914019    0.946280143
 H      -1.321107739   -0.250933782   -0.946323823


closed path geometry 9 (in Angstrom)

           6

 N       0.736250978    0.000034899    0.000031858
 C      -0.804936109    0.000021054   -0.000115882
 H       1.228294931    0.230367738    0.869399077
 H       1.228201922   -0.230407893   -0.869371395
 H      -1.320878872    0.250896523    0.946284785
 H      -1.321107736   -0.250916320   -0.946328443


closed path geometry 10 (in Angstrom)

           6

 N       0.736230458    0.000034904    0.000031880
 C      -0.804905971    0.000021046   -0.000115917
 H       1.228295954    0.230367823    0.869399323
 H       1.228202941   -0.230407980   -0.869371651
 H      -1.320884700    0.250897487    0.946288490
 H      -1.321113568   -0.250917279   -0.946332125


closed path geometry 11 (in Angstrom)

           6

 N       0.736209937    0.000034909    0.000031902
 C      -0.804875833    0.000021037   -0.000115952
 H       1.228296977    0.230367908    0.869399569
 H       1.228203960   -0.230408067   -0.869371907
 H      -1.320890528    0.250898452    0.946292195
 H      -1.321119399   -0.250918238   -0.946335807


closed path geometry 12 (in Angstrom)

           6

 N       0.736189417    0.000034914    0.000031924
 C      -0.804845696    0.000021028   -0.000115987
 H       1.228298001    0.230367993    0.869399815
 H       1.228204980   -0.230408153   -0.869372163
 H      -1.320896356    0.250899416    0.946295900
 H      -1.321125231   -0.250919196   -0.946339489


closed path geometry 13 (in Angstrom)

           6

 N       0.736168896    0.000034919    0.000031946
 C      -0.804815558    0.000021019   -0.000116022
 H       1.228299024    0.230368078    0.869400061
 H       1.228205999   -0.230408240   -0.869372419
 H      -1.320902185    0.250900381    0.946299605
 H      -1.321131062   -0.250920155   -0.946343171


closed path geometry 14 (in Angstrom)

           6

 N       0.736148376    0.000034923    0.000031968
 C      -0.804785420    0.000021010   -0.000116057
 H       1.228300047    0.230368164    0.869400308
 H       1.228207018   -0.230408327   -0.869372675
 H      -1.320908013    0.250901345    0.946303310
 H      -1.321136894   -0.250921114   -0.946346853


closed path geometry 15 (in Angstrom)

           6

 N       0.736127855    0.000034928    0.000031990
 C      -0.804755282    0.000021001   -0.000116092
 H       1.228301070    0.230368249    0.869400554
 H       1.228208037   -0.230408413   -0.869372931
 H      -1.320913841    0.250902309    0.946307015
 H      -1.321142725   -0.250922073   -0.946350534


closed path geometry 16 (in Angstrom)

           6

 N       0.736107335    0.000034933    0.000032011
 C      -0.804725144    0.000020992   -0.000116127
 H       1.228302093    0.230368334    0.869400800
 H       1.228209057   -0.230408500   -0.869373187
 H      -1.320919669    0.250903274    0.946310719
 H      -1.321148557   -0.250923031   -0.946354216


closed path geometry 17 (in Angstrom)

           6

 N       0.736086814    0.000034938    0.000032033
 C      -0.804695006    0.000020983   -0.000116162
 H       1.228303116    0.230368419    0.869401046
 H       1.228210076   -0.230408587   -0.869373443
 H      -1.320925497    0.250904238    0.946314424
 H      -1.321154389   -0.250923990   -0.946357898


closed path geometry 18 (in Angstrom)

           6

 N       0.736086795    0.000034892    0.000032026
 C      -0.804694978    0.000020953   -0.000116128
 H       1.228303114    0.230349414    0.869406087
 H       1.228210079   -0.230389541   -0.869378489
 H      -1.320925505    0.250921734    0.946309782
 H      -1.321154391   -0.250941452   -0.946353278


closed path geometry 19 (in Angstrom)

           6

 N       0.736086775    0.000034846    0.000032018
 C      -0.804694949    0.000020924   -0.000116094
 H       1.228303112    0.230330410    0.869411128
 H       1.228210083   -0.230370495   -0.869383534
 H      -1.320925513    0.250939230    0.946305140
 H      -1.321154394   -0.250958914   -0.946348658


closed path geometry 20 (in Angstrom)

           6

 N       0.736086755    0.000034800    0.000032010
 C      -0.804694920    0.000020894   -0.000116060
 H       1.228303110    0.230311405    0.869416169
 H       1.228210087   -0.230351449   -0.869388579
 H      -1.320925521    0.250956726    0.946300497
 H      -1.321154396   -0.250976375   -0.946344038


closed path geometry 21 (in Angstrom)

           6

 N       0.736086735    0.000034755    0.000032003
 C      -0.804694892    0.000020865   -0.000116026
 H       1.228303108    0.230292400    0.869421210
 H       1.228210090   -0.230332403   -0.869393624
 H      -1.320925529    0.250974222    0.946295855
 H      -1.321154399   -0.250993837   -0.946339418


closed path geometry 22 (in Angstrom)

           6

 N       0.736086715    0.000034709    0.000031995
 C      -0.804694863    0.000020835   -0.000115992
 H       1.228303107    0.230273395    0.869426250
 H       1.228210094   -0.230313358   -0.869398670
 H      -1.320925537    0.250991718    0.946291213
 H      -1.321154402   -0.251011299   -0.946334797


closed path geometry 23 (in Angstrom)

           6

 N       0.736086695    0.000034663    0.000031987
 C      -0.804694834    0.000020806   -0.000115957
 H       1.228303105    0.230254390    0.869431291
 H       1.228210098   -0.230294312   -0.869403715
 H      -1.320925545    0.251009214    0.946286570
 H      -1.321154404   -0.251028761   -0.946330177


closed path geometry 24 (in Angstrom)

           6

 N       0.736086676    0.000034617    0.000031980
 C      -0.804694806    0.000020777   -0.000115923
 H       1.228303103    0.230235386    0.869436332
 H       1.228210101   -0.230275266   -0.869408760
 H      -1.320925553    0.251026710    0.946281928
 H      -1.321154407   -0.251046222   -0.946325557


closed path geometry 25 (in Angstrom)

           6

 N       0.736086656    0.000034571    0.000031972
 C      -0.804694777    0.000020747   -0.000115889
 H       1.228303101    0.230216381    0.869441373
 H       1.228210105   -0.230256220   -0.869413805
 H      -1.320925561    0.251044206    0.946277286
 H      -1.321154409   -0.251063684   -0.946320937


closed path geometry 26 (in Angstrom)

           6

 N       0.736107176    0.000034566    0.000031950
 C      -0.804724915    0.000020756   -0.000115854
 H       1.228302078    0.230216296    0.869441127
 H       1.228209086   -0.230256133   -0.869413549
 H      -1.320919733    0.251043242    0.946273581
 H      -1.321148578   -0.251062725   -0.946317255


closed path geometry 27 (in Angstrom)

           6

 N       0.736127697    0.000034561    0.000031928
 C      -0.804755053    0.000020765   -0.000115819
 H       1.228301055    0.230216210    0.869440881
 H       1.228208067   -0.230256047   -0.869413293
 H      -1.320913905    0.251042277    0.946269876
 H      -1.321142746   -0.251061767   -0.946313573


closed path geometry 28 (in Angstrom)

           6

 N       0.736148217    0.000034556    0.000031906
 C      -0.804785190    0.000020774   -0.000115784
 H       1.228300031    0.230216125    0.869440634
 H       1.228207047   -0.230255960   -0.869413037
 H      -1.320908077    0.251041313    0.946266171
 H      -1.321136915   -0.251060808   -0.946309891


closed path geometry 29 (in Angstrom)

           6

 N       0.736168738    0.000034551    0.000031884
 C      -0.804815328    0.000020783   -0.000115749
 H       1.228299008    0.230216040    0.869440388
 H       1.228206028   -0.230255873   -0.869412781
 H      -1.320902248    0.251040348    0.946262466
 H      -1.321131083   -0.251059849   -0.946306209


closed path geometry 30 (in Angstrom)

           6

 N       0.736189258    0.000034547    0.000031862
 C      -0.804845466    0.000020792   -0.000115714
 H       1.228297985    0.230215955    0.869440142
 H       1.228205009   -0.230255786   -0.869412525
 H      -1.320896420    0.251039384    0.946258761
 H      -1.321125252   -0.251058890   -0.946302527


closed path geometry 31 (in Angstrom)

           6

 N       0.736209779    0.000034542    0.000031841
 C      -0.804875604    0.000020801   -0.000115679
 H       1.228296962    0.230215870    0.869439896
 H       1.228203990   -0.230255700   -0.869412269
 H      -1.320890592    0.251038420    0.946255056
 H      -1.321119420   -0.251057931   -0.946298845


closed path geometry 32 (in Angstrom)

           6

 N       0.736230299    0.000034537    0.000031819
 C      -0.804905742    0.000020810   -0.000115644
 H       1.228295939    0.230215784    0.869439650
 H       1.228202970   -0.230255613   -0.869412013
 H      -1.320884764    0.251037455    0.946251351
 H      -1.321113589   -0.251056973   -0.946295163
