# Supplementary material for: On the Topological Phase around Conical Intersections with Tamm–Dancoff Linear-Response Time-Dependent Density Functional Theory
Source: J Phys Chem A. 2024 Jun 26;128(27):5314–20. doi: 10.1021/acs.jpca.4c02503 (PMC11247484; doi:10.1021/acs.jpca.4c02503)
Supplement: Supplementary file 1 — jp4c02503_si_001.zip [file jp4c02503_si_001.zip › data/protonated_formaldimine/s2s1/xms-caspt2/closed_path_C1]

protonated formaldimine, XMS(3)-CASPT2(6/4)/cc-pVTZ


closed path geometry 1 (in Angstrom)

6

N 0.723951560 -0.000003001 -0.000015003
C -0.696259556 -0.000000998 -0.000018003
H 1.240187842 0.225206251 0.849025826
H 1.240189840 -0.225228250 -0.849049824
H -1.381123288 0.230497712 0.870096627
H -1.381121283 -0.230475713 -0.870139623


closed path geometry 2 (in Angstrom)

6

N 0.723951541 -0.000003001 -0.000015003
C -0.696259527 -0.000000998 -0.000018003
H 1.240187842 0.225187761 0.849030728
H 1.240189840 -0.225209760 -0.849054725
H -1.381123294 0.230515756 0.870091845
H -1.381121289 -0.230493757 -0.870134841


closed path geometry 3 (in Angstrom)

6

N 0.723951523 -0.000003001 -0.000015002
C -0.696259498 -0.000000998 -0.000018003
H 1.240187843 0.225169271 0.849035629
H 1.240189841 -0.225191270 -0.849059627
H -1.381123299 0.230533800 0.870087063
H -1.381121295 -0.230511801 -0.870130060


closed path geometry 4 (in Angstrom)

6

N 0.723951504 -0.000003001 -0.000015002
C -0.696259468 -0.000000998 -0.000018002
H 1.240187843 0.225150781 0.849040530
H 1.240189841 -0.225172780 -0.849064529
H -1.381123304 0.230551844 0.870082282
H -1.381121301 -0.230529845 -0.870125279


closed path geometry 5 (in Angstrom)

6

N 0.723951485 -0.000003001 -0.000015002
C -0.696259439 -0.000000998 -0.000018002
H 1.240187843 0.225132290 0.849045432
H 1.240189842 -0.225154290 -0.849069430
H -1.381123310 0.230569888 0.870077500
H -1.381121307 -0.230547889 -0.870120498


closed path geometry 6 (in Angstrom)

6

N 0.723951467 -0.000003001 -0.000015001
C -0.696259410 -0.000000998 -0.000018002
H 1.240187843 0.225113800 0.849050333
H 1.240189843 -0.225135800 -0.849074332
H -1.381123315 0.230587931 0.870072718
H -1.381121313 -0.230565933 -0.870115716


closed path geometry 7 (in Angstrom)

6

N 0.723951448 -0.000003001 -0.000015001
C -0.696259380 -0.000000998 -0.000018001
H 1.240187844 0.225095310 0.849055234
H 1.240189843 -0.225117310 -0.849079233
H -1.381123321 0.230605975 0.870067937
H -1.381121320 -0.230583977 -0.870110935


closed path geometry 8 (in Angstrom)

6

N 0.723951430 -0.000003001 -0.000015000
C -0.696259351 -0.000000998 -0.000018001
H 1.240187844 0.225076820 0.849060135
H 1.240189844 -0.225098820 -0.849084135
H -1.381123326 0.230624019 0.870063155
H -1.381121326 -0.230602021 -0.870106154


closed path geometry 9 (in Angstrom)

6

N 0.723951411 -0.000003001 -0.000015000
C -0.696259322 -0.000000998 -0.000018001
H 1.240187844 0.225058330 0.849065037
H 1.240189844 -0.225080329 -0.849089037
H -1.381123332 0.230642063 0.870058373
H -1.381121332 -0.230620065 -0.870101373


closed path geometry 10 (in Angstrom)

6

N 0.723951393 -0.000003001 -0.000014999
C -0.696259292 -0.000000998 -0.000018000
H 1.240187844 0.225039840 0.849069938
H 1.240189845 -0.225061839 -0.849093938
H -1.381123337 0.230660107 0.870053591
H -1.381121338 -0.230638109 -0.870096591


closed path geometry 11 (in Angstrom)

6

N 0.723951374 -0.000003001 -0.000014999
C -0.696259263 -0.000000998 -0.000018000
H 1.240187845 0.225021350 0.849074839
H 1.240189846 -0.225043349 -0.849098840
H -1.381123342 0.230678151 0.870048810
H -1.381121344 -0.230656153 -0.870091810


closed path geometry 12 (in Angstrom)

6

N 0.723951355 -0.000003001 -0.000014998
C -0.696259234 -0.000000998 -0.000018000
H 1.240187845 0.225002860 0.849079741
H 1.240189846 -0.225024859 -0.849103741
H -1.381123348 0.230696195 0.870044028
H -1.381121350 -0.230674198 -0.870087029


closed path geometry 13 (in Angstrom)

6

N 0.723951337 -0.000003001 -0.000014998
C -0.696259204 -0.000000997 -0.000017999
H 1.240187845 0.224984370 0.849084642
H 1.240189847 -0.225006369 -0.849108643
H -1.381123353 0.230714239 0.870039246
H -1.381121357 -0.230692242 -0.870082248


closed path geometry 14 (in Angstrom)

6

N 0.723951318 -0.000003001 -0.000014997
C -0.696259175 -0.000000997 -0.000017999
H 1.240187845 0.224965879 0.849089543
H 1.240189847 -0.224987879 -0.849113545
H -1.381123359 0.230732283 0.870034465
H -1.381121363 -0.230710286 -0.870077467


closed path geometry 15 (in Angstrom)

6

N 0.723951300 -0.000003001 -0.000014997
C -0.696259146 -0.000000997 -0.000017999
H 1.240187846 0.224947389 0.849094444
H 1.240189848 -0.224969389 -0.849118446
H -1.381123364 0.230750327 0.870029683
H -1.381121369 -0.230728330 -0.870072685


closed path geometry 16 (in Angstrom)

6

N 0.723951281 -0.000003001 -0.000014996
C -0.696259116 -0.000000997 -0.000017998
H 1.240187846 0.224928899 0.849099346
H 1.240189848 -0.224950899 -0.849123348
H -1.381123370 0.230768371 0.870024901
H -1.381121375 -0.230746374 -0.870067904


closed path geometry 17 (in Angstrom)

6

N 0.723951262 -0.000003000 -0.000014996
C -0.696259087 -0.000000997 -0.000017998
H 1.240187846 0.224910409 0.849104247
H 1.240189849 -0.224932409 -0.849128250
H -1.381123375 0.230786415 0.870020119
H -1.381121381 -0.230764418 -0.870063123


closed path geometry 18 (in Angstrom)

6

N 0.723931420 -0.000003000 -0.000014996
C -0.696228132 -0.000000997 -0.000017998
H 1.240188295 0.224910480 0.849104445
H 1.240190298 -0.224932480 -0.849128447
H -1.381129381 0.230786769 0.870021524
H -1.381127387 -0.230764772 -0.870064527


closed path geometry 19 (in Angstrom)

6

N 0.723911578 -0.000003000 -0.000014996
C -0.696197178 -0.000000998 -0.000017998
H 1.240188745 0.224910551 0.849104642
H 1.240190748 -0.224932551 -0.849128644
H -1.381135386 0.230787123 0.870022928
H -1.381133392 -0.230765126 -0.870065931


closed path geometry 20 (in Angstrom)

6

N 0.723891736 -0.000003000 -0.000014996
C -0.696166223 -0.000000998 -0.000017998
H 1.240189194 0.224910622 0.849104839
H 1.240191197 -0.224932622 -0.849128842
H -1.381141392 0.230787477 0.870024332
H -1.381139398 -0.230765479 -0.870067336


closed path geometry 21 (in Angstrom)

6

N 0.723871893 -0.000003000 -0.000014996
C -0.696135269 -0.000000998 -0.000017998
H 1.240189644 0.224910693 0.849105037
H 1.240191647 -0.224932693 -0.849129039
H -1.381147397 0.230787831 0.870025736
H -1.381145404 -0.230765833 -0.870068740


closed path geometry 22 (in Angstrom)

6

N 0.723852051 -0.000003000 -0.000014996
C -0.696104314 -0.000000999 -0.000017998
H 1.240190093 0.224910764 0.849105234
H 1.240192096 -0.224932764 -0.849129237
H -1.381153403 0.230788186 0.870027141
H -1.381151409 -0.230766187 -0.870070144


closed path geometry 23 (in Angstrom)

6

N 0.723832209 -0.000003000 -0.000014996
C -0.696073360 -0.000000999 -0.000017997
H 1.240190543 0.224910835 0.849105432
H 1.240192546 -0.224932835 -0.849129434
H -1.381159409 0.230788540 0.870028545
H -1.381157415 -0.230766541 -0.870071549


closed path geometry 24 (in Angstrom)

6

N 0.723812367 -0.000003000 -0.000014996
C -0.696042406 -0.000000999 -0.000017997
H 1.240190992 0.224910906 0.849105629
H 1.240192995 -0.224932906 -0.849129632
H -1.381165414 0.230788894 0.870029949
H -1.381163420 -0.230766895 -0.870072953


closed path geometry 25 (in Angstrom)

6

N 0.723792524 -0.000002999 -0.000014996
C -0.696011451 -0.000000999 -0.000017997
H 1.240191442 0.224910977 0.849105827
H 1.240193445 -0.224932978 -0.849129829
H -1.381171420 0.230789248 0.870031353
H -1.381169426 -0.230767249 -0.870074357


closed path geometry 26 (in Angstrom)

6

N 0.723772682 -0.000002999 -0.000014996
C -0.695980497 -0.000001000 -0.000017997
H 1.240191891 0.224911048 0.849106024
H 1.240193894 -0.224933049 -0.849130027
H -1.381177425 0.230789602 0.870032758
H -1.381175432 -0.230767603 -0.870075761


closed path geometry 27 (in Angstrom)

6

N 0.723752840 -0.000002999 -0.000014996
C -0.695949542 -0.000001000 -0.000017997
H 1.240192341 0.224911119 0.849106222
H 1.240194344 -0.224933120 -0.849130224
H -1.381183431 0.230789956 0.870034162
H -1.381181437 -0.230767956 -0.870077166


closed path geometry 28 (in Angstrom)

6

N 0.723732998 -0.000002999 -0.000014996
C -0.695918588 -0.000001000 -0.000017997
H 1.240192790 0.224911190 0.849106419
H 1.240194793 -0.224933191 -0.849130422
H -1.381189436 0.230790310 0.870035566
H -1.381187443 -0.230768310 -0.870078570


closed path geometry 29 (in Angstrom)

6

N 0.723713155 -0.000002999 -0.000014996
C -0.695887633 -0.000001001 -0.000017997
H 1.240193240 0.224911261 0.849106617
H 1.240195243 -0.224933262 -0.849130619
H -1.381195442 0.230790664 0.870036970
H -1.381193448 -0.230768664 -0.870079974


closed path geometry 30 (in Angstrom)

6

N 0.723693313 -0.000002999 -0.000014997
C -0.695856679 -0.000001001 -0.000017997
H 1.240193689 0.224911332 0.849106814
H 1.240195692 -0.224933333 -0.849130817
H -1.381201448 0.230791018 0.870038375
H -1.381199454 -0.230769018 -0.870081379


closed path geometry 31 (in Angstrom)

6

N 0.723673471 -0.000002999 -0.000014997
C -0.695825724 -0.000001001 -0.000017997
H 1.240194139 0.224911403 0.849107012
H 1.240196142 -0.224933404 -0.849131014
H -1.381207453 0.230791372 0.870039779
H -1.381205459 -0.230769372 -0.870082783


closed path geometry 32 (in Angstrom)

6

N 0.723653628 -0.000002998 -0.000014997
C -0.695794770 -0.000001002 -0.000017997
H 1.240194588 0.224911475 0.849107209
H 1.240196591 -0.224933475 -0.849131212
H -1.381213459 0.230791726 0.870041183
H -1.381211465 -0.230769726 -0.870084187


closed path geometry 33 (in Angstrom)

6

N 0.723633786 -0.000002998 -0.000014997
C -0.695763815 -0.000001002 -0.000017997
H 1.240195038 0.224911546 0.849107407
H 1.240197041 -0.224933546 -0.849131409
H -1.381219464 0.230792080 0.870042587
H -1.381217471 -0.230770079 -0.870085592


closed path geometry 34 (in Angstrom)

6

N 0.723633805 -0.000002998 -0.000014997
C -0.695763845 -0.000001002 -0.000017997
H 1.240195037 0.224930036 0.849102506
H 1.240197040 -0.224952036 -0.849126508
H -1.381219459 0.230774036 0.870047369
H -1.381217464 -0.230752035 -0.870090373


closed path geometry 35 (in Angstrom)

6

N 0.723633823 -0.000002998 -0.000014998
C -0.695763874 -0.000001002 -0.000017997
H 1.240195037 0.224948526 0.849097604
H 1.240197039 -0.224970527 -0.849121606
H -1.381219454 0.230755993 0.870052151
H -1.381217458 -0.230733991 -0.870095154


closed path geometry 36 (in Angstrom)

6

N 0.723633842 -0.000002999 -0.000014998
C -0.695763903 -0.000001002 -0.000017998
H 1.240195037 0.224967016 0.849092703
H 1.240197039 -0.224989017 -0.849116704
H -1.381219448 0.230737949 0.870056933
H -1.381217452 -0.230715947 -0.870099935


closed path geometry 37 (in Angstrom)

6

N 0.723633860 -0.000002999 -0.000014999
C -0.695763933 -0.000001002 -0.000017998
H 1.240195037 0.224985506 0.849087802
H 1.240197038 -0.225007507 -0.849111803
H -1.381219443 0.230719905 0.870061714
H -1.381217446 -0.230697903 -0.870104716


closed path geometry 38 (in Angstrom)

6

N 0.723633879 -0.000002999 -0.000014999
C -0.695763962 -0.000001002 -0.000017998
H 1.240195037 0.225003996 0.849082900
H 1.240197038 -0.225025997 -0.849106901
H -1.381219437 0.230701861 0.870066496
H -1.381217440 -0.230679859 -0.870109498


closed path geometry 39 (in Angstrom)

6

N 0.723633898 -0.000002999 -0.000014999
C -0.695763991 -0.000001002 -0.000017999
H 1.240195036 0.225022486 0.849077999
H 1.240197037 -0.225044487 -0.849101999
H -1.381219432 0.230683817 0.870071278
H -1.381217434 -0.230661815 -0.870114279


closed path geometry 40 (in Angstrom)

6

N 0.723633916 -0.000002999 -0.000015000
C -0.695764021 -0.000001002 -0.000017999
H 1.240195036 0.225040976 0.849073098
H 1.240197037 -0.225062977 -0.849097098
H -1.381219426 0.230665773 0.870076059
H -1.381217427 -0.230643771 -0.870119060


closed path geometry 41 (in Angstrom)

6

N 0.723633935 -0.000002999 -0.000015000
C -0.695764050 -0.000001003 -0.000017999
H 1.240195036 0.225059466 0.849068197
H 1.240197036 -0.225081467 -0.849092196
H -1.381219421 0.230647729 0.870080841
H -1.381217421 -0.230625727 -0.870123841


closed path geometry 42 (in Angstrom)

6

N 0.723633953 -0.000002999 -0.000015001
C -0.695764079 -0.000001003 -0.000018000
H 1.240195036 0.225077957 0.849063295
H 1.240197035 -0.225099957 -0.849087295
H -1.381219416 0.230629685 0.870085623
H -1.381217415 -0.230607683 -0.870128623


closed path geometry 43 (in Angstrom)

6

N 0.723633972 -0.000002999 -0.000015001
C -0.695764109 -0.000001003 -0.000018000
H 1.240195035 0.225096447 0.849058394
H 1.240197035 -0.225118447 -0.849082393
H -1.381219410 0.230611641 0.870090405
H -1.381217409 -0.230589639 -0.870133404


closed path geometry 44 (in Angstrom)

6

N 0.723633991 -0.000002999 -0.000015002
C -0.695764138 -0.000001003 -0.000018000
H 1.240195035 0.225114937 0.849053493
H 1.240197034 -0.225136937 -0.849077491
H -1.381219405 0.230593597 0.870095186
H -1.381217403 -0.230571595 -0.870138185


closed path geometry 45 (in Angstrom)

6

N 0.723634009 -0.000002999 -0.000015002
C -0.695764167 -0.000001003 -0.000018001
H 1.240195035 0.225133427 0.849048591
H 1.240197034 -0.225155427 -0.849072590
H -1.381219399 0.230575553 0.870099968
H -1.381217396 -0.230553550 -0.870142966


closed path geometry 46 (in Angstrom)

6

N 0.723634028 -0.000002999 -0.000015003
C -0.695764197 -0.000001003 -0.000018001
H 1.240195035 0.225151917 0.849043690
H 1.240197033 -0.225173917 -0.849067688
H -1.381219394 0.230557509 0.870104750
H -1.381217390 -0.230535506 -0.870147748


closed path geometry 47 (in Angstrom)

6

N 0.723634046 -0.000002999 -0.000015003
C -0.695764226 -0.000001003 -0.000018001
H 1.240195034 0.225170407 0.849038789
H 1.240197033 -0.225192408 -0.849062787
H -1.381219388 0.230539465 0.870109531
H -1.381217384 -0.230517462 -0.870152529


closed path geometry 48 (in Angstrom)

6

N 0.723634065 -0.000002999 -0.000015004
C -0.695764256 -0.000001003 -0.000018002
H 1.240195034 0.225188897 0.849033888
H 1.240197032 -0.225210898 -0.849057885
H -1.381219383 0.230521421 0.870114313
H -1.381217378 -0.230499418 -0.870157310


closed path geometry 49 (in Angstrom)

6

N 0.723634083 -0.000002999 -0.000015004
C -0.695764285 -0.000001003 -0.000018002
H 1.240195034 0.225207387 0.849028986
H 1.240197031 -0.225229388 -0.849052983
H -1.381219378 0.230503377 0.870119095
H -1.381217372 -0.230481374 -0.870162091


closed path geometry 50 (in Angstrom)

6

N 0.723653926 -0.000002999 -0.000015004
C -0.695795239 -0.000001003 -0.000018002
H 1.240194584 0.225207316 0.849028789
H 1.240196582 -0.225229317 -0.849052786
H -1.381213372 0.230503023 0.870117691
H -1.381211366 -0.230481020 -0.870160687


closed path geometry 51 (in Angstrom)

6

N 0.723673768 -0.000003000 -0.000015004
C -0.695826194 -0.000001003 -0.000018002
H 1.240194135 0.225207245 0.849028591
H 1.240196132 -0.225229246 -0.849052588
H -1.381207366 0.230502669 0.870116286
H -1.381205361 -0.230480666 -0.870159283


closed path geometry 52 (in Angstrom)

6

N 0.723693610 -0.000003000 -0.000015004
C -0.695857148 -0.000001002 -0.000018002
H 1.240193685 0.225207174 0.849028394
H 1.240195683 -0.225229174 -0.849052391
H -1.381201361 0.230502315 0.870114882
H -1.381199355 -0.230480313 -0.870157878


closed path geometry 53 (in Angstrom)

6

N 0.723713452 -0.000003000 -0.000015004
C -0.695888103 -0.000001002 -0.000018002
H 1.240193236 0.225207103 0.849028196
H 1.240195233 -0.225229103 -0.849052193
H -1.381195355 0.230501961 0.870113478
H -1.381193349 -0.230479959 -0.870156474


closed path geometry 54 (in Angstrom)

6

N 0.723733295 -0.000003000 -0.000015004
C -0.695919057 -0.000001002 -0.000018002
H 1.240192786 0.225207032 0.849027999
H 1.240194784 -0.225229032 -0.849051996
H -1.381189350 0.230501607 0.870112074
H -1.381187344 -0.230479605 -0.870155070


closed path geometry 55 (in Angstrom)

6

N 0.723753137 -0.000003000 -0.000015004
C -0.695950012 -0.000001001 -0.000018002
H 1.240192337 0.225206961 0.849027801
H 1.240194335 -0.225228961 -0.849051798
H -1.381183344 0.230501252 0.870110669
H -1.381181338 -0.230479251 -0.870153666


closed path geometry 56 (in Angstrom)

6

N 0.723772979 -0.000003000 -0.000015004
C -0.695980966 -0.000001001 -0.000018003
H 1.240191887 0.225206890 0.849027604
H 1.240193885 -0.225228890 -0.849051601
H -1.381177338 0.230500898 0.870109265
H -1.381175333 -0.230478897 -0.870152261


closed path geometry 57 (in Angstrom)

6

N 0.723792822 -0.000003000 -0.000015004
C -0.696011921 -0.000001001 -0.000018003
H 1.240191438 0.225206819 0.849027406
H 1.240193436 -0.225228819 -0.849051404
H -1.381171333 0.230500544 0.870107861
H -1.381169327 -0.230478543 -0.870150857


closed path geometry 58 (in Angstrom)

6

N 0.723812664 -0.000003001 -0.000015004
C -0.696042875 -0.000001000 -0.000018003
H 1.240190988 0.225206748 0.849027209
H 1.240192986 -0.225228748 -0.849051206
H -1.381165327 0.230500190 0.870106457
H -1.381163322 -0.230478190 -0.870149453


closed path geometry 59 (in Angstrom)

6

N 0.723832506 -0.000003001 -0.000015004
C -0.696073830 -0.000001000 -0.000018003
H 1.240190539 0.225206677 0.849027011
H 1.240192537 -0.225228677 -0.849051009
H -1.381159322 0.230499836 0.870105052
H -1.381157316 -0.230477836 -0.870148048


closed path geometry 60 (in Angstrom)

6

N 0.723852348 -0.000003001 -0.000015004
C -0.696104784 -0.000001000 -0.000018003
H 1.240190089 0.225206606 0.849026814
H 1.240192087 -0.225228606 -0.849050811
H -1.381153316 0.230499482 0.870103648
H -1.381151310 -0.230477482 -0.870146644


closed path geometry 61 (in Angstrom)

6

N 0.723872191 -0.000003001 -0.000015004
C -0.696135739 -0.000001000 -0.000018003
H 1.240189640 0.225206535 0.849026616
H 1.240191638 -0.225228535 -0.849050614
H -1.381147311 0.230499128 0.870102244
H -1.381145305 -0.230477128 -0.870145240


closed path geometry 62 (in Angstrom)

6

N 0.723892033 -0.000003001 -0.000015004
C -0.696166693 -0.000000999 -0.000018003
H 1.240189190 0.225206464 0.849026419
H 1.240191188 -0.225228463 -0.849050416
H -1.381141305 0.230498774 0.870100840
H -1.381139299 -0.230476774 -0.870143835


closed path geometry 63 (in Angstrom)

6

N 0.723911875 -0.000003001 -0.000015004
C -0.696197648 -0.000000999 -0.000018003
H 1.240188741 0.225206393 0.849026221
H 1.240190739 -0.225228392 -0.849050219
H -1.381135299 0.230498420 0.870099435
H -1.381133294 -0.230476420 -0.870142431


closed path geometry 64 (in Angstrom)

6

N 0.723931717 -0.000003001 -0.000015003
C -0.696228602 -0.000000999 -0.000018003
H 1.240188292 0.225206322 0.849026024
H 1.240190289 -0.225228321 -0.849050021
H -1.381129294 0.230498066 0.870098031
H -1.381127288 -0.230476067 -0.870141027
