# Supplementary material for: On the Topological Phase around Conical Intersections with Tamm–Dancoff Linear-Response Time-Dependent Density Functional Theory
Source: J Phys Chem A. 2024 Jun 26;128(27):5314–20. doi: 10.1021/acs.jpca.4c02503 (PMC11247484; doi:10.1021/acs.jpca.4c02503)
Supplement: Supplementary file 1 — jp4c02503_si_001.zip [file jp4c02503_si_001.zip › data/protonated_formaldimine/s2s1/xms-caspt2/branching_space_quantities]

protonated formaldimine, XMS(3)-CASPT2(6/4)/cc-pVTZ

S2/S1 MECX geometry (in Angstrom)

6

N      0.723793     -0.000003     -0.000015
C     -0.696012     -0.000001     -0.000018
H      1.240192      0.225059      0.849067
H      1.240194     -0.225081     -0.849091
H     -1.381172      0.230645      0.870070
H     -1.381170     -0.230623     -0.870113

S2/S1 MECX orthonormalised x_12 vector

N -0.5249505535  0.0000034438 -0.0000012551
C  0.8189369985 -0.0000078638  0.0000020428
H  0.0118916097  0.0018792007  0.0052248156
H  0.0118915117 -0.0018810537 -0.0052244559
H -0.1588848681  0.0093676381  0.0371510785
H -0.1588846982 -0.0093613655 -0.0371522259

S2/S1 MECX orthonormalised y_12 vector

N -0.0004915110  0.0000016376  0.0000124589
C  0.0007765504  0.0000021531  0.0000088319
H  0.0000065738 -0.4891778216  0.1296693083
H  0.0000153318  0.4891769136 -0.1296779217
H -0.0001436293  0.4773743907 -0.1265058454
H -0.0001633158 -0.4773772736  0.1264931679
