# Supplementary material for: On the Topological Phase around Conical Intersections with Tamm–Dancoff Linear-Response Time-Dependent Density Functional Theory
Source: J Phys Chem A. 2024 Jun 26;128(27):5314–20. doi: 10.1021/acs.jpca.4c02503 (PMC11247484; doi:10.1021/acs.jpca.4c02503)
Supplement: Supplementary file 1 — jp4c02503_si_001.zip [file jp4c02503_si_001.zip › data/protonated_formaldimine/s2s1/xms-caspt2/closed_path_C1_prime]

protonated formaldimine, XMS(3)-CASPT2(6/4)/cc-pVTZ


closed path geometry 1 (in Angstrom)

6

N 0.723733350 -0.000003000 -0.000015005
C -0.695919145 -0.000001002 -0.000018003
H 1.240192786 0.225262503 0.849013295
H 1.240194782 -0.225284502 -0.849037291
H -1.381189333 0.230447475 0.870126419
H -1.381187325 -0.230425473 -0.870169414


closed path geometry 2 (in Angstrom)

6

N 0.723733332 -0.000003000 -0.000015005
C -0.695919116 -0.000001002 -0.000018003
H 1.240192786 0.225244013 0.849018196
H 1.240194783 -0.225266012 -0.849042193
H -1.381189339 0.230465519 0.870121637
H -1.381187332 -0.230443517 -0.870164632


closed path geometry 3 (in Angstrom)

6

N 0.723733313 -0.000003000 -0.000015004
C -0.695919087 -0.000001002 -0.000018003
H 1.240192786 0.225225522 0.849023098
H 1.240194783 -0.225247522 -0.849047094
H -1.381189344 0.230483563 0.870116855
H -1.381187338 -0.230461561 -0.870159851


closed path geometry 4 (in Angstrom)

6

N 0.723733295 -0.000003000 -0.000015004
C -0.695919057 -0.000001002 -0.000018002
H 1.240192786 0.225207032 0.849027999
H 1.240194784 -0.225229032 -0.849051996
H -1.381189350 0.230501607 0.870112074
H -1.381187344 -0.230479605 -0.870155070


closed path geometry 5 (in Angstrom)

6

N 0.723733276 -0.000003000 -0.000015003
C -0.695919028 -0.000001002 -0.000018002
H 1.240192787 0.225188542 0.849032900
H 1.240194785 -0.225210542 -0.849056898
H -1.381189355 0.230519651 0.870107292
H -1.381187350 -0.230497649 -0.870150289


closed path geometry 6 (in Angstrom)

6

N 0.723733258 -0.000003000 -0.000015003
C -0.695918999 -0.000001002 -0.000018002
H 1.240192787 0.225170052 0.849037801
H 1.240194785 -0.225192052 -0.849061799
H -1.381189360 0.230537694 0.870102510
H -1.381187356 -0.230515693 -0.870145507


closed path geometry 7 (in Angstrom)

6

N 0.723733239 -0.000003000 -0.000015003
C -0.695918969 -0.000001001 -0.000018001
H 1.240192787 0.225151562 0.849042703
H 1.240194786 -0.225173562 -0.849066701
H -1.381189366 0.230555738 0.870097729
H -1.381187362 -0.230533737 -0.870140726


closed path geometry 8 (in Angstrom)

6

N 0.723733220 -0.000003000 -0.000015002
C -0.695918940 -0.000001001 -0.000018001
H 1.240192787 0.225133072 0.849047604
H 1.240194786 -0.225155072 -0.849071602
H -1.381189371 0.230573782 0.870092947
H -1.381187369 -0.230551781 -0.870135945


closed path geometry 9 (in Angstrom)

6

N 0.723733202 -0.000003000 -0.000015002
C -0.695918910 -0.000001001 -0.000018001
H 1.240192788 0.225114582 0.849052505
H 1.240194787 -0.225136582 -0.849076504
H -1.381189377 0.230591826 0.870088165
H -1.381187375 -0.230569825 -0.870131164


closed path geometry 10 (in Angstrom)

6

N 0.723713360 -0.000003000 -0.000015002
C -0.695887956 -0.000001002 -0.000018001
H 1.240193237 0.225114653 0.849052703
H 1.240195236 -0.225136653 -0.849076701
H -1.381195382 0.230592180 0.870089569
H -1.381193380 -0.230570179 -0.870132568


closed path geometry 11 (in Angstrom)

6

N 0.723693517 -0.000002999 -0.000015002
C -0.695857002 -0.000001002 -0.000018001
H 1.240193687 0.225114724 0.849052900
H 1.240195686 -0.225136724 -0.849076899
H -1.381201388 0.230592535 0.870090974
H -1.381199386 -0.230570533 -0.870133972


closed path geometry 12 (in Angstrom)

6

N 0.723673675 -0.000002999 -0.000015002
C -0.695826047 -0.000001002 -0.000018000
H 1.240194136 0.225114795 0.849053098
H 1.240196135 -0.225136795 -0.849077096
H -1.381207394 0.230592889 0.870092378
H -1.381205392 -0.230570887 -0.870135377


closed path geometry 13 (in Angstrom)

6

N 0.723653833 -0.000002999 -0.000015002
C -0.695795093 -0.000001002 -0.000018000
H 1.240194586 0.225114866 0.849053295
H 1.240196585 -0.225136866 -0.849077294
H -1.381213399 0.230593243 0.870093782
H -1.381211397 -0.230571241 -0.870136781


closed path geometry 14 (in Angstrom)

6

N 0.723633991 -0.000002999 -0.000015002
C -0.695764138 -0.000001003 -0.000018000
H 1.240195035 0.225114937 0.849053493
H 1.240197034 -0.225136937 -0.849077491
H -1.381219405 0.230593597 0.870095186
H -1.381217403 -0.230571595 -0.870138185


closed path geometry 15 (in Angstrom)

6

N 0.723614148 -0.000002999 -0.000015002
C -0.695733184 -0.000001003 -0.000018000
H 1.240195484 0.225115008 0.849053690
H 1.240197484 -0.225137008 -0.849077689
H -1.381225410 0.230593951 0.870096591
H -1.381223408 -0.230571948 -0.870139589


closed path geometry 16 (in Angstrom)

6

N 0.723594306 -0.000002999 -0.000015002
C -0.695702229 -0.000001003 -0.000018000
H 1.240195934 0.225115079 0.849053888
H 1.240197933 -0.225137080 -0.849077886
H -1.381231416 0.230594305 0.870097995
H -1.381229414 -0.230572302 -0.870140994


closed path geometry 17 (in Angstrom)

6

N 0.723574464 -0.000002999 -0.000015002
C -0.695671275 -0.000001004 -0.000018000
H 1.240196383 0.225115150 0.849054085
H 1.240198383 -0.225137151 -0.849078084
H -1.381237421 0.230594659 0.870099399
H -1.381235419 -0.230572656 -0.870142398


closed path geometry 18 (in Angstrom)

6

N 0.723574482 -0.000002999 -0.000015002
C -0.695671304 -0.000001004 -0.000018000
H 1.240196383 0.225133640 0.849049184
H 1.240198382 -0.225155641 -0.849073182
H -1.381237416 0.230576615 0.870104181
H -1.381235413 -0.230554612 -0.870147179


closed path geometry 19 (in Angstrom)

6

N 0.723574501 -0.000002999 -0.000015003
C -0.695671333 -0.000001004 -0.000018001
H 1.240196383 0.225152130 0.849044283
H 1.240198382 -0.225174131 -0.849068281
H -1.381237411 0.230558571 0.870108963
H -1.381235407 -0.230536568 -0.870151960


closed path geometry 20 (in Angstrom)

6

N 0.723574519 -0.000002999 -0.000015003
C -0.695671363 -0.000001004 -0.000018001
H 1.240196383 0.225170620 0.849039381
H 1.240198381 -0.225192621 -0.849063379
H -1.381237405 0.230540527 0.870113744
H -1.381235401 -0.230518524 -0.870156742


closed path geometry 21 (in Angstrom)

6

N 0.723574538 -0.000002999 -0.000015004
C -0.695671392 -0.000001004 -0.000018001
H 1.240196382 0.225189110 0.849034480
H 1.240198380 -0.225211111 -0.849058477
H -1.381237400 0.230522483 0.870118526
H -1.381235395 -0.230500480 -0.870161523


closed path geometry 22 (in Angstrom)

6

N 0.723574557 -0.000002999 -0.000015004
C -0.695671421 -0.000001004 -0.000018002
H 1.240196382 0.225207601 0.849029579
H 1.240198380 -0.225229601 -0.849053576
H -1.381237394 0.230504439 0.870123308
H -1.381235389 -0.230482436 -0.870166304


closed path geometry 23 (in Angstrom)

6

N 0.723574575 -0.000002999 -0.000015005
C -0.695671451 -0.000001004 -0.000018002
H 1.240196382 0.225226091 0.849024677
H 1.240198379 -0.225248091 -0.849048674
H -1.381237389 0.230486395 0.870128089
H -1.381235382 -0.230464392 -0.870171085


closed path geometry 24 (in Angstrom)

6

N 0.723574594 -0.000002999 -0.000015005
C -0.695671480 -0.000001004 -0.000018002
H 1.240196382 0.225244581 0.849019776
H 1.240198379 -0.225266581 -0.849043773
H -1.381237383 0.230468351 0.870132871
H -1.381235376 -0.230446348 -0.870175867


closed path geometry 25 (in Angstrom)

6

N 0.723574612 -0.000002999 -0.000015006
C -0.695671510 -0.000001004 -0.000018003
H 1.240196381 0.225263071 0.849014875
H 1.240198378 -0.225285071 -0.849038871
H -1.381237378 0.230450307 0.870137653
H -1.381235370 -0.230428303 -0.870180648


closed path geometry 26 (in Angstrom)

6

N 0.723594455 -0.000002999 -0.000015006
C -0.695702464 -0.000001004 -0.000018003
H 1.240195932 0.225263000 0.849014677
H 1.240197929 -0.225285000 -0.849038673
H -1.381231372 0.230449953 0.870136249
H -1.381229364 -0.230427950 -0.870179244


closed path geometry 27 (in Angstrom)

6

N 0.723614297 -0.000002999 -0.000015006
C -0.695733418 -0.000001004 -0.000018003
H 1.240195483 0.225262929 0.849014480
H 1.240197479 -0.225284929 -0.849038476
H -1.381225367 0.230449599 0.870134844
H -1.381223359 -0.230427596 -0.870177839


closed path geometry 28 (in Angstrom)

6

N 0.723634139 -0.000003000 -0.000015006
C -0.695764373 -0.000001003 -0.000018003
H 1.240195033 0.225262858 0.849014282
H 1.240197030 -0.225284858 -0.849038278
H -1.381219361 0.230449245 0.870133440
H -1.381217353 -0.230427242 -0.870176435


closed path geometry 29 (in Angstrom)

6

N 0.723653981 -0.000003000 -0.000015006
C -0.695795327 -0.000001003 -0.000018003
H 1.240194584 0.225262787 0.849014085
H 1.240196580 -0.225284787 -0.849038081
H -1.381213356 0.230448891 0.870132036
H -1.381211348 -0.230426888 -0.870175031


closed path geometry 30 (in Angstrom)

6

N 0.723673824 -0.000003000 -0.000015006
C -0.695826282 -0.000001003 -0.000018003
H 1.240194134 0.225262716 0.849013887
H 1.240196131 -0.225284716 -0.849037884
H -1.381207350 0.230448537 0.870130632
H -1.381205342 -0.230426534 -0.870173626


closed path geometry 31 (in Angstrom)

6

N 0.723693666 -0.000003000 -0.000015005
C -0.695857236 -0.000001003 -0.000018003
H 1.240193685 0.225262645 0.849013690
H 1.240195681 -0.225284645 -0.849037686
H -1.381201345 0.230448183 0.870129227
H -1.381199337 -0.230426180 -0.870172222


closed path geometry 32 (in Angstrom)

6

N 0.723713508 -0.000003000 -0.000015005
C -0.695888191 -0.000001002 -0.000018003
H 1.240193235 0.225262574 0.849013492
H 1.240195232 -0.225284574 -0.849037489
H -1.381195339 0.230447829 0.870127823
H -1.381193331 -0.230425827 -0.870170818
