# Supplementary material for: On the Topological Phase around Conical Intersections with Tamm–Dancoff Linear-Response Time-Dependent Density Functional Theory
Source: J Phys Chem A. 2024 Jun 26;128(27):5314–20. doi: 10.1021/acs.jpca.4c02503 (PMC11247484; doi:10.1021/acs.jpca.4c02503)
Supplement: Supplementary file 1 — jp4c02503_si_001.zip [file jp4c02503_si_001.zip › data/protonated_formaldimine/s1s0/dft-tddft_pbe0/closed_path_C1]

protonated formaldimine, (LR-TD)DFT/TDA/PBE0/cc-pVDZ


closed path geometry 1 (in Angstrom)

           6

 N       0.716256466    0.026841552    0.017135713
 C      -0.670297021    0.070732691    0.045473715
 H       1.281563997    0.743614494    0.477988286
 H       1.210409373   -0.727104555   -0.468184144
 H      -1.205443898   -0.427904075    0.860272347
 H      -1.205247868    0.603924737   -0.747120471


closed path geometry 2 (in Angstrom)

           6

 N       0.715640356    0.026865116    0.017151533
 C      -0.669370918    0.070703409    0.045454402
 H       1.281549422    0.743598464    0.477977721
 H       1.210394161   -0.727090197   -0.468174967
 H      -1.205583969   -0.427930746    0.860321182
 H      -1.205388004    0.603958800   -0.747164426


closed path geometry 3 (in Angstrom)

           6

 N       0.715024246    0.026888679    0.017167353
 C      -0.668444814    0.070674126    0.045435089
 H       1.281534848    0.743582433    0.477967156
 H       1.210378948   -0.727075838   -0.468165790
 H      -1.205724041   -0.427957417    0.860370018
 H      -1.205528140    0.603992862   -0.747208381


closed path geometry 4 (in Angstrom)

           6

 N       0.714408136    0.026912242    0.017183173
 C      -0.667518711    0.070644844    0.045415776
 H       1.281520273    0.743566403    0.477956591
 H       1.210363736   -0.727061480   -0.468156613
 H      -1.205864112   -0.427984087    0.860418854
 H      -1.205668275    0.604026924   -0.747252336


closed path geometry 5 (in Angstrom)

           6

 N       0.713792026    0.026935805    0.017198993
 C      -0.666592607    0.070615562    0.045396463
 H       1.281505699    0.743550372    0.477946026
 H       1.210348523   -0.727047121   -0.468147436
 H      -1.206004183   -0.428010758    0.860467690
 H      -1.205808411    0.604060986   -0.747296291


closed path geometry 6 (in Angstrom)

           6

 N       0.713175916    0.026959368    0.017214813
 C      -0.665666504    0.070586279    0.045377150
 H       1.281491124    0.743534342    0.477935461
 H       1.210333311   -0.727032762   -0.468138259
 H      -1.206144254   -0.428037429    0.860516526
 H      -1.205948547    0.604095048   -0.747340246


closed path geometry 7 (in Angstrom)

           6

 N       0.712559806    0.026982931    0.017230633
 C      -0.664740401    0.070556997    0.045357837
 H       1.281476550    0.743518311    0.477924896
 H       1.210318098   -0.727018404   -0.468129082
 H      -1.206284325   -0.428064100    0.860565362
 H      -1.206088682    0.604129110   -0.747384201


closed path geometry 8 (in Angstrom)

           6

 N       0.711943696    0.027006494    0.017246453
 C      -0.663814297    0.070527715    0.045338524
 H       1.281461975    0.743502281    0.477914331
 H       1.210302886   -0.727004045   -0.468119905
 H      -1.206424397   -0.428090771    0.860614198
 H      -1.206228818    0.604163172   -0.747428156


closed path geometry 9 (in Angstrom)

           6

 N       0.711327586    0.027030057    0.017262274
 C      -0.662888194    0.070498432    0.045319211
 H       1.281447400    0.743486250    0.477903766
 H       1.210287673   -0.726989687   -0.468110728
 H      -1.206564468   -0.428117442    0.860663034
 H      -1.206368953    0.604197234   -0.747472111


closed path geometry 10 (in Angstrom)

           6

 N       0.710711476    0.027053620    0.017278094
 C      -0.661962090    0.070469150    0.045299898
 H       1.281432826    0.743470220    0.477893201
 H       1.210272461   -0.726975328   -0.468101551
 H      -1.206704539   -0.428144113    0.860711870
 H      -1.206509089    0.604231296   -0.747516066


closed path geometry 11 (in Angstrom)

           6

 N       0.710095367    0.027077184    0.017293914
 C      -0.661035987    0.070439868    0.045280585
 H       1.281418251    0.743454189    0.477882636
 H       1.210257248   -0.726960969   -0.468092374
 H      -1.206844610   -0.428170784    0.860760706
 H      -1.206649225    0.604265358   -0.747560022


closed path geometry 12 (in Angstrom)

           6

 N       0.709479257    0.027100747    0.017309734
 C      -0.660109883    0.070410585    0.045261272
 H       1.281403677    0.743438159    0.477872071
 H       1.210242036   -0.726946611   -0.468083197
 H      -1.206984682   -0.428197455    0.860809542
 H      -1.206789360    0.604299420   -0.747603977


closed path geometry 13 (in Angstrom)

           6

 N       0.708863147    0.027124310    0.017325554
 C      -0.659183780    0.070381303    0.045241959
 H       1.281389102    0.743422128    0.477861506
 H       1.210226823   -0.726932252   -0.468074020
 H      -1.207124753   -0.428224125    0.860858378
 H      -1.206929496    0.604333482   -0.747647932


closed path geometry 14 (in Angstrom)

           6

 N       0.708247037    0.027147873    0.017341374
 C      -0.658257677    0.070352021    0.045222646
 H       1.281374528    0.743406098    0.477850941
 H       1.210211611   -0.726917894   -0.468064843
 H      -1.207264824   -0.428250796    0.860907214
 H      -1.207069632    0.604367545   -0.747691887


closed path geometry 15 (in Angstrom)

           6

 N       0.707630927    0.027171436    0.017357194
 C      -0.657331573    0.070322738    0.045203333
 H       1.281359953    0.743390068    0.477840376
 H       1.210196398   -0.726903535   -0.468055666
 H      -1.207404895   -0.428277467    0.860956050
 H      -1.207209767    0.604401607   -0.747735842


closed path geometry 16 (in Angstrom)

           6

 N       0.707014817    0.027194999    0.017373014
 C      -0.656405470    0.070293456    0.045184020
 H       1.281345379    0.743374037    0.477829810
 H       1.210181186   -0.726889176   -0.468046489
 H      -1.207544966   -0.428304138    0.861004886
 H      -1.207349903    0.604435669   -0.747779797


closed path geometry 17 (in Angstrom)

           6

 N       0.706398707    0.027218562    0.017388834
 C      -0.655479366    0.070264173    0.045164707
 H       1.281330804    0.743358007    0.477819245
 H       1.210165973   -0.726874818   -0.468037312
 H      -1.207685038   -0.428330809    0.861053721
 H      -1.207490039    0.604469731   -0.747823752


closed path geometry 18 (in Angstrom)

           6

 N       0.706398733    0.027218467    0.017388963
 C      -0.655479412    0.070264348    0.045164442
 H       1.281330788    0.743389829    0.477769717
 H       1.210165990   -0.726906694   -0.467987716
 H      -1.207687055   -0.428376547    0.861024371
 H      -1.207488002    0.604515443   -0.747794334


closed path geometry 19 (in Angstrom)

           6

 N       0.706398759    0.027218372    0.017389093
 C      -0.655479457    0.070264523    0.045164178
 H       1.281330771    0.743421652    0.477720188
 H       1.210166008   -0.726938571   -0.467938120
 H      -1.207689073   -0.428422285    0.860995020
 H      -1.207485965    0.604561155   -0.747764916


closed path geometry 20 (in Angstrom)

           6

 N       0.706398784    0.027218277    0.017389222
 C      -0.655479503    0.070264698    0.045163914
 H       1.281330755    0.743453474    0.477670660
 H       1.210166025   -0.726970448   -0.467888523
 H      -1.207691091   -0.428468023    0.860965669
 H      -1.207483929    0.604606867   -0.747735497


closed path geometry 21 (in Angstrom)

           6

 N       0.706398810    0.027218183    0.017389351
 C      -0.655479548    0.070264872    0.045163649
 H       1.281330738    0.743485297    0.477621131
 H       1.210166042   -0.727002324   -0.467838927
 H      -1.207693109   -0.428513760    0.860936319
 H      -1.207481892    0.604652579   -0.747706079


closed path geometry 22 (in Angstrom)

           6

 N       0.706398836    0.027218088    0.017389480
 C      -0.655479594    0.070265047    0.045163385
 H       1.281330722    0.743517119    0.477571603
 H       1.210166060   -0.727034201   -0.467789331
 H      -1.207695127   -0.428559498    0.860906968
 H      -1.207479856    0.604698292   -0.747676661


closed path geometry 23 (in Angstrom)

           6

 N       0.706398862    0.027217993    0.017389609
 C      -0.655479640    0.070265222    0.045163120
 H       1.281330705    0.743548942    0.477522074
 H       1.210166077   -0.727066077   -0.467739735
 H      -1.207697145   -0.428605236    0.860877617
 H      -1.207477819    0.604744004   -0.747647243


closed path geometry 24 (in Angstrom)

           6

 N       0.706398888    0.027217898    0.017389738
 C      -0.655479685    0.070265397    0.045162856
 H       1.281330689    0.743580764    0.477472546
 H       1.210166094   -0.727097954   -0.467690138
 H      -1.207699163   -0.428650974    0.860848267
 H      -1.207475783    0.604789716   -0.747617825


closed path geometry 25 (in Angstrom)

           6

 N       0.706398913    0.027217803    0.017389867
 C      -0.655479731    0.070265571    0.045162591
 H       1.281330673    0.743612587    0.477423017
 H       1.210166111   -0.727129831   -0.467640542
 H      -1.207701181   -0.428696712    0.860818916
 H      -1.207473746    0.604835428   -0.747588406


closed path geometry 26 (in Angstrom)

           6

 N       0.706398939    0.027217708    0.017389996
 C      -0.655479776    0.070265746    0.045162327
 H       1.281330656    0.743644409    0.477373489
 H       1.210166129   -0.727161707   -0.467590946
 H      -1.207703199   -0.428742450    0.860789565
 H      -1.207471710    0.604881140   -0.747558988


closed path geometry 27 (in Angstrom)

           6

 N       0.706398965    0.027217613    0.017390126
 C      -0.655479822    0.070265921    0.045162062
 H       1.281330640    0.743676232    0.477323960
 H       1.210166146   -0.727193584   -0.467541350
 H      -1.207705216   -0.428788187    0.860760215
 H      -1.207469673    0.604926852   -0.747529570


closed path geometry 28 (in Angstrom)

           6

 N       0.706398991    0.027217518    0.017390255
 C      -0.655479867    0.070266095    0.045161798
 H       1.281330623    0.743708055    0.477274432
 H       1.210166163   -0.727225460   -0.467491753
 H      -1.207707234   -0.428833925    0.860730864
 H      -1.207467637    0.604972564   -0.747500152


closed path geometry 29 (in Angstrom)

           6

 N       0.706399017    0.027217423    0.017390384
 C      -0.655479913    0.070266270    0.045161534
 H       1.281330607    0.743739877    0.477224903
 H       1.210166180   -0.727257337   -0.467442157
 H      -1.207709252   -0.428879663    0.860701513
 H      -1.207465600    0.605018277   -0.747470734


closed path geometry 30 (in Angstrom)

           6

 N       0.706399042    0.027217328    0.017390513
 C      -0.655479959    0.070266445    0.045161269
 H       1.281330590    0.743771700    0.477175375
 H       1.210166198   -0.727289214   -0.467392561
 H      -1.207711270   -0.428925401    0.860672163
 H      -1.207463564    0.605063989   -0.747441315


closed path geometry 31 (in Angstrom)

           6

 N       0.706399068    0.027217233    0.017390642
 C      -0.655480004    0.070266620    0.045161005
 H       1.281330574    0.743803522    0.477125846
 H       1.210166215   -0.727321090   -0.467342965
 H      -1.207713288   -0.428971139    0.860642812
 H      -1.207461527    0.605109701   -0.747411897


closed path geometry 32 (in Angstrom)

           6

 N       0.706399094    0.027217138    0.017390771
 C      -0.655480050    0.070266794    0.045160740
 H       1.281330557    0.743835345    0.477076318
 H       1.210166232   -0.727352967   -0.467293368
 H      -1.207715306   -0.429016877    0.860613461
 H      -1.207459491    0.605155413   -0.747382479


closed path geometry 33 (in Angstrom)

           6

 N       0.706399120    0.027217043    0.017390900
 C      -0.655480095    0.070266969    0.045160476
 H       1.281330541    0.743867167    0.477026789
 H       1.210166249   -0.727384843   -0.467243772
 H      -1.207717324   -0.429062614    0.860584111
 H      -1.207457454    0.605201125   -0.747353061


closed path geometry 34 (in Angstrom)

           6

 N       0.707015230    0.027193480    0.017375080
 C      -0.656406199    0.070296251    0.045179789
 H       1.281345116    0.743883198    0.477037354
 H       1.210181462   -0.727399202   -0.467252949
 H      -1.207577252   -0.429035943    0.860535275
 H      -1.207317318    0.605167063   -0.747309106


closed path geometry 35 (in Angstrom)

           6

 N       0.707631340    0.027169917    0.017359260
 C      -0.657332302    0.070325534    0.045199102
 H       1.281359690    0.743899228    0.477047919
 H       1.210196674   -0.727413561   -0.467262126
 H      -1.207437181   -0.429009273    0.860486439
 H      -1.207177183    0.605133001   -0.747265151


closed path geometry 36 (in Angstrom)

           6

 N       0.708247449    0.027146354    0.017343440
 C      -0.658258406    0.070354816    0.045218415
 H       1.281374265    0.743915259    0.477058485
 H       1.210211887   -0.727427919   -0.467271303
 H      -1.207297110   -0.428982602    0.860437603
 H      -1.207037047    0.605098939   -0.747221196


closed path geometry 37 (in Angstrom)

           6

 N       0.708863559    0.027122791    0.017327620
 C      -0.659184509    0.070384098    0.045237728
 H       1.281388839    0.743931289    0.477069050
 H       1.210227099   -0.727442278   -0.467280480
 H      -1.207157039   -0.428955931    0.860388767
 H      -1.206896912    0.605064877   -0.747177241


closed path geometry 38 (in Angstrom)

           6

 N       0.709479669    0.027099228    0.017311800
 C      -0.660110612    0.070413381    0.045257041
 H       1.281403414    0.743947320    0.477079615
 H       1.210242312   -0.727456636   -0.467289657
 H      -1.207016968   -0.428929260    0.860339931
 H      -1.206756776    0.605030815   -0.747133285


closed path geometry 39 (in Angstrom)

           6

 N       0.710095779    0.027075665    0.017295980
 C      -0.661036716    0.070442663    0.045276354
 H       1.281417988    0.743963350    0.477090180
 H       1.210257524   -0.727470995   -0.467298834
 H      -1.206876896   -0.428902589    0.860291095
 H      -1.206616640    0.604996753   -0.747089330


closed path geometry 40 (in Angstrom)

           6

 N       0.710711889    0.027052102    0.017280160
 C      -0.661962819    0.070471946    0.045295667
 H       1.281432563    0.743979380    0.477100745
 H       1.210272737   -0.727485354   -0.467308011
 H      -1.206736825   -0.428875918    0.860242259
 H      -1.206476505    0.604962691   -0.747045375


closed path geometry 41 (in Angstrom)

           6

 N       0.711327999    0.027028538    0.017264340
 C      -0.662888923    0.070501228    0.045314980
 H       1.281447137    0.743995411    0.477111310
 H       1.210287949   -0.727499712   -0.467317188
 H      -1.206596754   -0.428849247    0.860193423
 H      -1.206336369    0.604928628   -0.747001420


closed path geometry 42 (in Angstrom)

           6

 N       0.711944109    0.027004975    0.017248519
 C      -0.663815026    0.070530510    0.045334293
 H       1.281461712    0.744011441    0.477121875
 H       1.210303162   -0.727514071   -0.467326365
 H      -1.206456683   -0.428822576    0.860144587
 H      -1.206196233    0.604894566   -0.746957465


closed path geometry 43 (in Angstrom)

           6

 N       0.712560219    0.026981412    0.017232699
 C      -0.664741130    0.070559793    0.045353606
 H       1.281476287    0.744027472    0.477132440
 H       1.210318374   -0.727528429   -0.467335542
 H      -1.206316612   -0.428795905    0.860095751
 H      -1.206056098    0.604860504   -0.746913510


closed path geometry 44 (in Angstrom)

           6

 N       0.713176329    0.026957849    0.017216879
 C      -0.665667233    0.070589075    0.045372919
 H       1.281490861    0.744043502    0.477143005
 H       1.210333587   -0.727542788   -0.467344719
 H      -1.206176540   -0.428769235    0.860046915
 H      -1.205915962    0.604826442   -0.746869555


closed path geometry 45 (in Angstrom)

           6

 N       0.713792439    0.026934286    0.017201059
 C      -0.666593336    0.070618357    0.045392232
 H       1.281505436    0.744059533    0.477153570
 H       1.210348799   -0.727557147   -0.467353896
 H      -1.206036469   -0.428742564    0.859998079
 H      -1.205775826    0.604792380   -0.746825600


closed path geometry 46 (in Angstrom)

           6

 N       0.714408549    0.026910723    0.017185239
 C      -0.667519440    0.070647640    0.045411545
 H       1.281520010    0.744075563    0.477164135
 H       1.210364012   -0.727571505   -0.467363073
 H      -1.205896398   -0.428715893    0.859949244
 H      -1.205635691    0.604758318   -0.746781645


closed path geometry 47 (in Angstrom)

           6

 N       0.715024659    0.026887160    0.017169419
 C      -0.668445543    0.070676922    0.045430858
 H       1.281534585    0.744091594    0.477174700
 H       1.210379224   -0.727585864   -0.467372250
 H      -1.205756327   -0.428689222    0.859900408
 H      -1.205495555    0.604724256   -0.746737690


closed path geometry 48 (in Angstrom)

           6

 N       0.715640768    0.026863597    0.017153599
 C      -0.669371647    0.070706204    0.045450171
 H       1.281549159    0.744107624    0.477185265
 H       1.210394437   -0.727600222   -0.467381427
 H      -1.205616255   -0.428662551    0.859851572
 H      -1.205355420    0.604690194   -0.746693735


closed path geometry 49 (in Angstrom)

           6

 N       0.716256878    0.026840034    0.017137779
 C      -0.670297750    0.070735487    0.045469484
 H       1.281563734    0.744123655    0.477195830
 H       1.210409649   -0.727614581   -0.467390604
 H      -1.205476184   -0.428635880    0.859802736
 H      -1.205215284    0.604656132   -0.746649779


closed path geometry 50 (in Angstrom)

           6

 N       0.716256853    0.026840128    0.017137650
 C      -0.670297705    0.070735312    0.045469748
 H       1.281563750    0.744091832    0.477245358
 H       1.210409632   -0.727582704   -0.467440201
 H      -1.205474166   -0.428590142    0.859832086
 H      -1.205217320    0.604610420   -0.746679198


closed path geometry 51 (in Angstrom)

           6

 N       0.716256827    0.026840223    0.017137521
 C      -0.670297659    0.070735137    0.045470013
 H       1.281563767    0.744060010    0.477294887
 H       1.210409615   -0.727550828   -0.467489797
 H      -1.205472148   -0.428544404    0.859861437
 H      -1.205219357    0.604564707   -0.746708616


closed path geometry 52 (in Angstrom)

           6

 N       0.716256801    0.026840318    0.017137391
 C      -0.670297614    0.070734962    0.045470277
 H       1.281563783    0.744028187    0.477344415
 H       1.210409598   -0.727518951   -0.467539393
 H      -1.205470131   -0.428498667    0.859890788
 H      -1.205221394    0.604518995   -0.746738034


closed path geometry 53 (in Angstrom)

           6

 N       0.716256775    0.026840413    0.017137262
 C      -0.670297568    0.070734788    0.045470542
 H       1.281563800    0.743996364    0.477393944
 H       1.210409580   -0.727487075   -0.467588989
 H      -1.205468113   -0.428452929    0.859920138
 H      -1.205223430    0.604473283   -0.746767452


closed path geometry 54 (in Angstrom)

           6

 N       0.716256749    0.026840508    0.017137133
 C      -0.670297522    0.070734613    0.045470806
 H       1.281563816    0.743964542    0.477443472
 H       1.210409563   -0.727455198   -0.467638586
 H      -1.205466095   -0.428407191    0.859949489
 H      -1.205225467    0.604427571   -0.746796870


closed path geometry 55 (in Angstrom)

           6

 N       0.716256724    0.026840603    0.017137004
 C      -0.670297477    0.070734438    0.045471071
 H       1.281563832    0.743932719    0.477493001
 H       1.210409546   -0.727423321   -0.467688182
 H      -1.205464077   -0.428361453    0.859978840
 H      -1.205227503    0.604381859   -0.746826289


closed path geometry 56 (in Angstrom)

           6

 N       0.716256698    0.026840698    0.017136875
 C      -0.670297431    0.070734264    0.045471335
 H       1.281563849    0.743900897    0.477542529
 H       1.210409529   -0.727391445   -0.467737778
 H      -1.205462059   -0.428315715    0.860008190
 H      -1.205229540    0.604336147   -0.746855707


closed path geometry 57 (in Angstrom)

           6

 N       0.716256672    0.026840793    0.017136746
 C      -0.670297386    0.070734089    0.045471600
 H       1.281563865    0.743869074    0.477592058
 H       1.210409511   -0.727359568   -0.467787374
 H      -1.205460041   -0.428269977    0.860037541
 H      -1.205231576    0.604290435   -0.746885125


closed path geometry 58 (in Angstrom)

           6

 N       0.716256646    0.026840888    0.017136617
 C      -0.670297340    0.070733914    0.045471864
 H       1.281563882    0.743837252    0.477641586
 H       1.210409494   -0.727327692   -0.467836971
 H      -1.205458023   -0.428224240    0.860066892
 H      -1.205233613    0.604244722   -0.746914543


closed path geometry 59 (in Angstrom)

           6

 N       0.716256620    0.026840983    0.017136488
 C      -0.670297295    0.070733739    0.045472128
 H       1.281563898    0.743805429    0.477691115
 H       1.210409477   -0.727295815   -0.467886567
 H      -1.205456005   -0.428178502    0.860096242
 H      -1.205235649    0.604199010   -0.746943961


closed path geometry 60 (in Angstrom)

           6

 N       0.716256595    0.026841078    0.017136358
 C      -0.670297249    0.070733565    0.045472393
 H       1.281563915    0.743773607    0.477740643
 H       1.210409460   -0.727263938   -0.467936163
 H      -1.205453988   -0.428132764    0.860125593
 H      -1.205237686    0.604153298   -0.746973380


closed path geometry 61 (in Angstrom)

           6

 N       0.716256569    0.026841173    0.017136229
 C      -0.670297203    0.070733390    0.045472657
 H       1.281563931    0.743741784    0.477790172
 H       1.210409442   -0.727232062   -0.467985759
 H      -1.205451970   -0.428087026    0.860154944
 H      -1.205239722    0.604107586   -0.747002798


closed path geometry 62 (in Angstrom)

           6

 N       0.716256543    0.026841268    0.017136100
 C      -0.670297158    0.070733215    0.045472922
 H       1.281563948    0.743709962    0.477839700
 H       1.210409425   -0.727200185   -0.468035356
 H      -1.205449952   -0.428041288    0.860184295
 H      -1.205241759    0.604061874   -0.747032216


closed path geometry 63 (in Angstrom)

           6

 N       0.716256517    0.026841363    0.017135971
 C      -0.670297112    0.070733041    0.045473186
 H       1.281563964    0.743678139    0.477889229
 H       1.210409408   -0.727168309   -0.468084952
 H      -1.205447934   -0.427995550    0.860213645
 H      -1.205243795    0.604016162   -0.747061634


closed path geometry 64 (in Angstrom)

           6

 N       0.716256491    0.026841457    0.017135842
 C      -0.670297067    0.070732866    0.045473451
 H       1.281563980    0.743646317    0.477938757
 H       1.210409390   -0.727136432   -0.468134548
 H      -1.205445916   -0.427949813    0.860242996
 H      -1.205245832    0.603970450   -0.747091052
