# Supplementary material for: On the Topological Phase around Conical Intersections with Tamm–Dancoff Linear-Response Time-Dependent Density Functional Theory
Source: J Phys Chem A. 2024 Jun 26;128(27):5314–20. doi: 10.1021/acs.jpca.4c02503 (PMC11247484; doi:10.1021/acs.jpca.4c02503)
Supplement: Supplementary file 1 — jp4c02503_si_001.zip [file jp4c02503_si_001.zip › data/protonated_formaldimine/s1s0/dft-tddft_pbe0/branching_space_quantities]

protonated formaldimine, (LR-TD)DFT/TDA/PBE0/cc-pVDZ

S1/S0 MECP geometry (in Angstrom)

6

N      0.7082475627      0.0271471256      0.0173424147
C     -0.6582583385      0.0703534499      0.0452205507
H      1.2813749747      0.7436610140      0.4774549282
H      1.2102122950     -0.7271732350     -0.4676682844
H     -1.2072815119     -0.4286168927      0.8606727970
H     -1.2070538845      0.6047335150     -0.7474568786

S1/S0 MECP orthonormalised (and aligned) x_01 vector

N  0.0002274398 -0.0008371628  0.0011387178
C -0.0004018034  0.0015408535 -0.0023320862
H -0.0001449954  0.2806342076 -0.4367782423
H  0.0001521724 -0.2811110004  0.4373756972
H -0.0177951555 -0.4033493634 -0.2588355323
H  0.0179595815  0.4031228553  0.2594310189

S1/S0 MECP orthonormalised (and aligned) y_01 vector

N -0.5433304081  0.0207796638  0.0139513033
C  0.8167051782 -0.0258232995 -0.0170316156
H -0.0128528926 -0.0141368264 -0.0093169943
H -0.0134154852  0.0126624535  0.0080929617
H -0.1235249574 -0.0235203286  0.0430670689
H -0.1235817638  0.0300384157 -0.0387627823
