# Supplementary material for: On the Topological Phase around Conical Intersections with Tamm–Dancoff Linear-Response Time-Dependent Density Functional Theory
Source: J Phys Chem A. 2024 Jun 26;128(27):5314–20. doi: 10.1021/acs.jpca.4c02503 (PMC11247484; doi:10.1021/acs.jpca.4c02503)
Supplement: Supplementary file 1 — jp4c02503_si_001.zip [file jp4c02503_si_001.zip › data/protonated_formaldimine/s1s0/dft-tddft_pbe0/closed_path_C3]

protonated formaldimine, (LR-TD)DFT/TDA/PBE0/cc-pVDZ


closed path geometry 1 (in Angstrom)

           6

 N       0.715640433    0.026864831    0.017151920
 C      -0.669371054    0.070703933    0.045453609
 H       1.281549373    0.743693931    0.477829135
 H       1.210394212   -0.727185827   -0.468026179
 H      -1.205590023   -0.428067959    0.860233130
 H      -1.205381894    0.604095936   -0.747076171


closed path geometry 2 (in Angstrom)

           6

 N       0.715024323    0.026888394    0.017167740
 C      -0.668444951    0.070674651    0.045434296
 H       1.281534798    0.743677901    0.477818570
 H       1.210379000   -0.727171468   -0.468017002
 H      -1.205730094   -0.428094630    0.860281966
 H      -1.205522030    0.604129998   -0.747120126


closed path geometry 3 (in Angstrom)

           6

 N       0.714408213    0.026911957    0.017183560
 C      -0.667518848    0.070645368    0.045414983
 H       1.281520224    0.743661870    0.477808005
 H       1.210363787   -0.727157109   -0.468007825
 H      -1.205870165   -0.428121301    0.860330802
 H      -1.205662166    0.604164060   -0.747164081


closed path geometry 4 (in Angstrom)

           6

 N       0.713792103    0.026935520    0.017199381
 C      -0.666592744    0.070616086    0.045395670
 H       1.281505649    0.743645840    0.477797440
 H       1.210348575   -0.727142751   -0.467998648
 H      -1.206010237   -0.428147972    0.860379638
 H      -1.205802301    0.604198122   -0.747208036


closed path geometry 5 (in Angstrom)

           6

 N       0.713175994    0.026959083    0.017215201
 C      -0.665666641    0.070586803    0.045376357
 H       1.281491075    0.743629809    0.477786875
 H       1.210333362   -0.727128392   -0.467989471
 H      -1.206150308   -0.428174643    0.860428474
 H      -1.205942437    0.604232184   -0.747251992


closed path geometry 6 (in Angstrom)

           6

 N       0.712559884    0.026982646    0.017231021
 C      -0.664740537    0.070557521    0.045357044
 H       1.281476500    0.743613779    0.477776310
 H       1.210318150   -0.727114034   -0.467980294
 H      -1.206290379   -0.428201314    0.860477310
 H      -1.206082573    0.604266246   -0.747295947


closed path geometry 7 (in Angstrom)

           6

 N       0.711943774    0.027006209    0.017246841
 C      -0.663814434    0.070528239    0.045337731
 H       1.281461926    0.743597748    0.477765745
 H       1.210302938   -0.727099675   -0.467971117
 H      -1.206430450   -0.428227985    0.860526146
 H      -1.206222708    0.604300308   -0.747339902


closed path geometry 8 (in Angstrom)

           6

 N       0.711943799    0.027006114    0.017246970
 C      -0.663814479    0.070528414    0.045337466
 H       1.281461909    0.743629571    0.477716217
 H       1.210302955   -0.727131552   -0.467921520
 H      -1.206432468   -0.428273722    0.860496795
 H      -1.206220672    0.604346021   -0.747310483


closed path geometry 9 (in Angstrom)

           6

 N       0.711943825    0.027006020    0.017247099
 C      -0.663814525    0.070528588    0.045337202
 H       1.281461893    0.743661393    0.477666688
 H       1.210302972   -0.727163428   -0.467871924
 H      -1.206434486   -0.428319460    0.860467445
 H      -1.206218635    0.604391733   -0.747281065


closed path geometry 10 (in Angstrom)

           6

 N       0.711943851    0.027005925    0.017247228
 C      -0.663814571    0.070528763    0.045336937
 H       1.281461876    0.743693216    0.477617160
 H       1.210302989   -0.727195305   -0.467822328
 H      -1.206436504   -0.428365198    0.860438094
 H      -1.206216599    0.604437445   -0.747251647


closed path geometry 11 (in Angstrom)

           6

 N       0.711943877    0.027005830    0.017247357
 C      -0.663814616    0.070528938    0.045336673
 H       1.281461860    0.743725039    0.477567631
 H       1.210303007   -0.727227181   -0.467772732
 H      -1.206438522   -0.428410936    0.860408743
 H      -1.206214562    0.604483157   -0.747222229


closed path geometry 12 (in Angstrom)

           6

 N       0.711943903    0.027005735    0.017247486
 C      -0.663814662    0.070529112    0.045336408
 H       1.281461844    0.743756861    0.477518103
 H       1.210303024   -0.727259058   -0.467723135
 H      -1.206440540   -0.428456674    0.860379393
 H      -1.206212526    0.604528869   -0.747192811


closed path geometry 13 (in Angstrom)

           6

 N       0.711943928    0.027005640    0.017247616
 C      -0.663814707    0.070529287    0.045336144
 H       1.281461827    0.743788684    0.477468574
 H       1.210303041   -0.727290935   -0.467673539
 H      -1.206442558   -0.428502411    0.860350042
 H      -1.206210489    0.604574581   -0.747163392


closed path geometry 14 (in Angstrom)

           6

 N       0.711943954    0.027005545    0.017247745
 C      -0.663814753    0.070529462    0.045335880
 H       1.281461811    0.743820506    0.477419046
 H       1.210303058   -0.727322811   -0.467623943
 H      -1.206444575   -0.428548149    0.860320691
 H      -1.206208453    0.604620293   -0.747133974


closed path geometry 15 (in Angstrom)

           6

 N       0.711943980    0.027005450    0.017247874
 C      -0.663814798    0.070529637    0.045335615
 H       1.281461794    0.743852329    0.477369517
 H       1.210303076   -0.727354688   -0.467574347
 H      -1.206446593   -0.428593887    0.860291341
 H      -1.206206416    0.604666006   -0.747104556


closed path geometry 16 (in Angstrom)

           6

 N       0.711944006    0.027005355    0.017248003
 C      -0.663814844    0.070529811    0.045335351
 H       1.281461778    0.743884151    0.477319989
 H       1.210303093   -0.727386564   -0.467524750
 H      -1.206448611   -0.428639625    0.860261990
 H      -1.206204379    0.604711718   -0.747075138


closed path geometry 17 (in Angstrom)

           6

 N       0.711944032    0.027005260    0.017248132
 C      -0.663814889    0.070529986    0.045335086
 H       1.281461761    0.743915974    0.477270460
 H       1.210303110   -0.727418441   -0.467475154
 H      -1.206450629   -0.428685363    0.860232639
 H      -1.206202343    0.604757430   -0.747045720


closed path geometry 18 (in Angstrom)

           6

 N       0.712560141    0.026981697    0.017232312
 C      -0.664740993    0.070559268    0.045354399
 H       1.281476336    0.743932004    0.477281025
 H       1.210318323   -0.727432800   -0.467484331
 H      -1.206310558   -0.428658692    0.860183803
 H      -1.206062207    0.604723368   -0.747001765


closed path geometry 19 (in Angstrom)

           6

 N       0.713176251    0.026958134    0.017216492
 C      -0.665667096    0.070588551    0.045373712
 H       1.281490910    0.743948035    0.477291590
 H       1.210333535   -0.727447158   -0.467493508
 H      -1.206170487   -0.428632021    0.860134967
 H      -1.205922072    0.604689306   -0.746957810


closed path geometry 20 (in Angstrom)

           6

 N       0.713792361    0.026934571    0.017200672
 C      -0.666593200    0.070617833    0.045393025
 H       1.281505485    0.743964065    0.477302155
 H       1.210348748   -0.727461517   -0.467502685
 H      -1.206030415   -0.428605350    0.860086132
 H      -1.205781936    0.604655244   -0.746913854


closed path geometry 21 (in Angstrom)

           6

 N       0.714408471    0.026911008    0.017184852
 C      -0.667519303    0.070647115    0.045412338
 H       1.281520059    0.743980096    0.477312720
 H       1.210363960   -0.727475875   -0.467511862
 H      -1.205890344   -0.428578679    0.860037296
 H      -1.205641800    0.604621182   -0.746869899


closed path geometry 22 (in Angstrom)

           6

 N       0.715024581    0.026887445    0.017169032
 C      -0.668445407    0.070676398    0.045431651
 H       1.281534634    0.743996126    0.477323285
 H       1.210379173   -0.727490234   -0.467521039
 H      -1.205750273   -0.428552008    0.859988460
 H      -1.205501665    0.604587120   -0.746825944


closed path geometry 23 (in Angstrom)

           6

 N       0.715640691    0.026863881    0.017153212
 C      -0.669371510    0.070705680    0.045450964
 H       1.281549209    0.744012157    0.477333850
 H       1.210394385   -0.727504593   -0.467530216
 H      -1.205610202   -0.428525337    0.859939624
 H      -1.205361529    0.604553057   -0.746781989


closed path geometry 24 (in Angstrom)

           6

 N       0.715640665    0.026863976    0.017153082
 C      -0.669371465    0.070705505    0.045451229
 H       1.281549225    0.743980334    0.477383379
 H       1.210394368   -0.727472716   -0.467579812
 H      -1.205608184   -0.428479600    0.859968974
 H      -1.205363566    0.604507345   -0.746811407


closed path geometry 25 (in Angstrom)

           6

 N       0.715640639    0.026864071    0.017152953
 C      -0.669371419    0.070705331    0.045451493
 H       1.281549241    0.743948511    0.477432907
 H       1.210394351   -0.727440839   -0.467629409
 H      -1.205606166   -0.428433862    0.859998325
 H      -1.205365602    0.604461633   -0.746840826


closed path geometry 26 (in Angstrom)

           6

 N       0.715640614    0.026864166    0.017152824
 C      -0.669371373    0.070705156    0.045451758
 H       1.281549258    0.743916689    0.477482436
 H       1.210394333   -0.727408963   -0.467679005
 H      -1.205604148   -0.428388124    0.860027676
 H      -1.205367639    0.604415921   -0.746870244


closed path geometry 27 (in Angstrom)

           6

 N       0.715640588    0.026864261    0.017152695
 C      -0.669371328    0.070704981    0.045452022
 H       1.281549274    0.743884866    0.477531964
 H       1.210394316   -0.727377086   -0.467728601
 H      -1.205602130   -0.428342386    0.860057026
 H      -1.205369675    0.604370209   -0.746899662


closed path geometry 28 (in Angstrom)

           6

 N       0.715640562    0.026864356    0.017152566
 C      -0.669371282    0.070704807    0.045452287
 H       1.281549291    0.743853044    0.477581493
 H       1.210394299   -0.727345210   -0.467778197
 H      -1.205600112   -0.428296648    0.860086377
 H      -1.205371712    0.604324497   -0.746929080


closed path geometry 29 (in Angstrom)

           6

 N       0.715640536    0.026864451    0.017152437
 C      -0.669371237    0.070704632    0.045452551
 H       1.281549307    0.743821221    0.477631021
 H       1.210394282   -0.727313333   -0.467827794
 H      -1.205598095   -0.428250910    0.860115728
 H      -1.205373748    0.604278785   -0.746958498


closed path geometry 30 (in Angstrom)

           6

 N       0.715640511    0.026864546    0.017152308
 C      -0.669371191    0.070704457    0.045452815
 H       1.281549324    0.743789399    0.477680550
 H       1.210394264   -0.727281456   -0.467877390
 H      -1.205596077   -0.428205173    0.860145078
 H      -1.205375785    0.604233072   -0.746987917


closed path geometry 31 (in Angstrom)

           6

 N       0.715640485    0.026864641    0.017152179
 C      -0.669371146    0.070704282    0.045453080
 H       1.281549340    0.743757576    0.477730078
 H       1.210394247   -0.727249580   -0.467926986
 H      -1.205594059   -0.428159435    0.860174429
 H      -1.205377821    0.604187360   -0.747017335


closed path geometry 32 (in Angstrom)

           6

 N       0.715640459    0.026864736    0.017152049
 C      -0.669371100    0.070704108    0.045453344
 H       1.281549357    0.743725754    0.477779607
 H       1.210394230   -0.727217703   -0.467976582
 H      -1.205592041   -0.428113697    0.860203780
 H      -1.205379858    0.604141648   -0.747046753
