# Supplementary material for: On the Topological Phase around Conical Intersections with Tamm–Dancoff Linear-Response Time-Dependent Density Functional Theory
Source: J Phys Chem A. 2024 Jun 26;128(27):5314–20. doi: 10.1021/acs.jpca.4c02503 (PMC11247484; doi:10.1021/acs.jpca.4c02503)
Supplement: Supplementary file 1 — jp4c02503_si_001.zip [file jp4c02503_si_001.zip › data/protonated_formaldimine/s1s0/dft-tddft_pbe0/closed_path_C4]

protonated formaldimine, (LR-TD)DFT/TDA/PBE0/cc-pVDZ


closed path geometry 1 (in Angstrom)

           6

 N       0.711327741    0.027029488    0.017263048
 C      -0.662888467    0.070499481    0.045317624
 H       1.281447302    0.743677186    0.477606595
 H       1.210287777   -0.727180946   -0.467813151
 H      -1.206576575   -0.428391869    0.860486930
 H      -1.206356734    0.604471507   -0.747295602


closed path geometry 2 (in Angstrom)

           6

 N       0.710711631    0.027053051    0.017278868
 C      -0.661962364    0.070470198    0.045298311
 H       1.281432727    0.743661155    0.477596030
 H       1.210272564   -0.727166588   -0.467803974
 H      -1.206716646   -0.428418540    0.860535766
 H      -1.206496870    0.604505569   -0.747339557


closed path geometry 3 (in Angstrom)

           6

 N       0.710095521    0.027076614    0.017294688
 C      -0.661036260    0.070440916    0.045278998
 H       1.281418153    0.743645125    0.477585465
 H       1.210257352   -0.727152229   -0.467794797
 H      -1.206856718   -0.428445211    0.860584602
 H      -1.206637006    0.604539631   -0.747383512


closed path geometry 4 (in Angstrom)

           6

 N       0.709479411    0.027100177    0.017310509
 C      -0.660110157    0.070411634    0.045259685
 H       1.281403578    0.743629094    0.477574900
 H       1.210242139   -0.727137870   -0.467785620
 H      -1.206996789   -0.428471882    0.860633438
 H      -1.206777141    0.604573693   -0.747427467


closed path geometry 5 (in Angstrom)

           6

 N       0.708863301    0.027123740    0.017326329
 C      -0.659184053    0.070382351    0.045240372
 H       1.281389004    0.743613064    0.477564335
 H       1.210226927   -0.727123512   -0.467776443
 H      -1.207136860   -0.428498552    0.860682274
 H      -1.206917277    0.604607755   -0.747471423


closed path geometry 6 (in Angstrom)

           6

 N       0.708247192    0.027147303    0.017342149
 C      -0.658257950    0.070353069    0.045221059
 H       1.281374429    0.743597033    0.477553770
 H       1.210211714   -0.727109153   -0.467767266
 H      -1.207276931   -0.428525223    0.860731110
 H      -1.207057412    0.604641817   -0.747515378


closed path geometry 7 (in Angstrom)

           6

 N       0.707631082    0.027170866    0.017357969
 C      -0.657331846    0.070323787    0.045201746
 H       1.281359855    0.743581003    0.477543204
 H       1.210196502   -0.727094795   -0.467758089
 H      -1.207417002   -0.428551894    0.860779946
 H      -1.207197548    0.604675879   -0.747559333


closed path geometry 8 (in Angstrom)

           6

 N       0.707014972    0.027194430    0.017373789
 C      -0.656405743    0.070294504    0.045182433
 H       1.281345280    0.743564972    0.477532639
 H       1.210181289   -0.727080436   -0.467748912
 H      -1.207557074   -0.428578565    0.860828782
 H      -1.207337684    0.604709942   -0.747603288


closed path geometry 9 (in Angstrom)

           6

 N       0.706398862    0.027217993    0.017389609
 C      -0.655479640    0.070265222    0.045163120
 H       1.281330705    0.743548942    0.477522074
 H       1.210166077   -0.727066077   -0.467739735
 H      -1.207697145   -0.428605236    0.860877617
 H      -1.207477819    0.604744004   -0.747647243


closed path geometry 10 (in Angstrom)

           6

 N       0.705782752    0.027241556    0.017405429
 C      -0.654553536    0.070235939    0.045143807
 H       1.281316131    0.743532911    0.477511509
 H       1.210150864   -0.727051719   -0.467730558
 H      -1.207837216   -0.428631907    0.860926453
 H      -1.207617955    0.604778066   -0.747691198


closed path geometry 11 (in Angstrom)

           6

 N       0.705166642    0.027265119    0.017421249
 C      -0.653627433    0.070206657    0.045124494
 H       1.281301556    0.743516881    0.477500944
 H       1.210135652   -0.727037360   -0.467721381
 H      -1.207977287   -0.428658578    0.860975289
 H      -1.207758091    0.604812128   -0.747735153


closed path geometry 12 (in Angstrom)

           6

 N       0.705166668    0.027265024    0.017421378
 C      -0.653627478    0.070206832    0.045124230
 H       1.281301540    0.743548703    0.477451416
 H       1.210135669   -0.727069237   -0.467671784
 H      -1.207979305   -0.428704316    0.860945939
 H      -1.207756054    0.604857840   -0.747705735


closed path geometry 13 (in Angstrom)

           6

 N       0.705166694    0.027264929    0.017421507
 C      -0.653627524    0.070207007    0.045123965
 H       1.281301523    0.743580526    0.477401887
 H       1.210135686   -0.727101113   -0.467622188
 H      -1.207981323   -0.428750053    0.860916588
 H      -1.207754018    0.604903552   -0.747676317


closed path geometry 14 (in Angstrom)

           6

 N       0.705166719    0.027264834    0.017421637
 C      -0.653627569    0.070207181    0.045123701
 H       1.281301507    0.743612349    0.477352359
 H       1.210135704   -0.727132990   -0.467572592
 H      -1.207983341   -0.428795791    0.860887237
 H      -1.207751981    0.604949264   -0.747646898


closed path geometry 15 (in Angstrom)

           6

 N       0.705166745    0.027264739    0.017421766
 C      -0.653627615    0.070207356    0.045123436
 H       1.281301491    0.743644171    0.477302830
 H       1.210135721   -0.727164867   -0.467522996
 H      -1.207985359   -0.428841529    0.860857887
 H      -1.207749944    0.604994976   -0.747617480


closed path geometry 16 (in Angstrom)

           6

 N       0.705782855    0.027241176    0.017405946
 C      -0.654553718    0.070236638    0.045142749
 H       1.281316065    0.743660202    0.477313395
 H       1.210150933   -0.727179225   -0.467532173
 H      -1.207845288   -0.428814858    0.860809051
 H      -1.207609809    0.604960914   -0.747573525


closed path geometry 17 (in Angstrom)

           6

 N       0.706398965    0.027217613    0.017390126
 C      -0.655479822    0.070265921    0.045162062
 H       1.281330640    0.743676232    0.477323960
 H       1.210166146   -0.727193584   -0.467541350
 H      -1.207705216   -0.428788187    0.860760215
 H      -1.207469673    0.604926852   -0.747529570


closed path geometry 18 (in Angstrom)

           6

 N       0.707015075    0.027194050    0.017374305
 C      -0.656405925    0.070295203    0.045181375
 H       1.281345214    0.743692262    0.477334525
 H       1.210181358   -0.727207942   -0.467550527
 H      -1.207565145   -0.428761516    0.860711379
 H      -1.207329538    0.604892790   -0.747485615


closed path geometry 19 (in Angstrom)

           6

 N       0.707631185    0.027170487    0.017358485
 C      -0.657332029    0.070324485    0.045200688
 H       1.281359789    0.743708293    0.477345090
 H       1.210196571   -0.727222301   -0.467559704
 H      -1.207425074   -0.428734846    0.860662543
 H      -1.207189402    0.604858728   -0.747441660


closed path geometry 20 (in Angstrom)

           6

 N       0.708247295    0.027146924    0.017342665
 C      -0.658258132    0.070353768    0.045220001
 H       1.281374363    0.743724323    0.477355656
 H       1.210211783   -0.727236660   -0.467568881
 H      -1.207285003   -0.428708175    0.860613707
 H      -1.207049266    0.604824666   -0.747397705


closed path geometry 21 (in Angstrom)

           6

 N       0.708863405    0.027123360    0.017326845
 C      -0.659184236    0.070383050    0.045239314
 H       1.281388938    0.743740354    0.477366221
 H       1.210226996   -0.727251018   -0.467578058
 H      -1.207144932   -0.428681504    0.860564871
 H      -1.206909131    0.604790604   -0.747353750


closed path geometry 22 (in Angstrom)

           6

 N       0.709479515    0.027099797    0.017311025
 C      -0.660110339    0.070412332    0.045258627
 H       1.281403512    0.743756384    0.477376786
 H       1.210242208   -0.727265377   -0.467587235
 H      -1.207004860   -0.428654833    0.860516035
 H      -1.206768995    0.604756542   -0.747309795


closed path geometry 23 (in Angstrom)

           6

 N       0.710095624    0.027076234    0.017295205
 C      -0.661036442    0.070441615    0.045277940
 H       1.281418087    0.743772415    0.477387351
 H       1.210257421   -0.727279735   -0.467596412
 H      -1.206864789   -0.428628162    0.860467199
 H      -1.206628859    0.604722480   -0.747265840


closed path geometry 24 (in Angstrom)

           6

 N       0.710711734    0.027052671    0.017279385
 C      -0.661962546    0.070470897    0.045297254
 H       1.281432662    0.743788445    0.477397916
 H       1.210272633   -0.727294094   -0.467605589
 H      -1.206724718   -0.428601491    0.860418363
 H      -1.206488724    0.604688418   -0.747221884


closed path geometry 25 (in Angstrom)

           6

 N       0.711327844    0.027029108    0.017263565
 C      -0.662888649    0.070500180    0.045316567
 H       1.281447236    0.743804476    0.477408481
 H       1.210287846   -0.727308453   -0.467614766
 H      -1.206584647   -0.428574820    0.860369527
 H      -1.206348588    0.604654356   -0.747177929


closed path geometry 26 (in Angstrom)

           6

 N       0.711327818    0.027029203    0.017263436
 C      -0.662888604    0.070500005    0.045316831
 H       1.281447253    0.743772653    0.477458009
 H       1.210287829   -0.727276576   -0.467664362
 H      -1.206582629   -0.428529082    0.860398878
 H      -1.206350625    0.604608643   -0.747207348


closed path geometry 27 (in Angstrom)

           6

 N       0.711327793    0.027029298    0.017263307
 C      -0.662888558    0.070499830    0.045317095
 H       1.281447269    0.743740831    0.477507538
 H       1.210287811   -0.727244699   -0.467713958
 H      -1.206580611   -0.428483345    0.860428229
 H      -1.206352661    0.604562931   -0.747236766


closed path geometry 28 (in Angstrom)

           6

 N       0.711327767    0.027029393    0.017263177
 C      -0.662888513    0.070499655    0.045317360
 H       1.281447285    0.743709008    0.477557066
 H       1.210287794   -0.727212823   -0.467763555
 H      -1.206578593   -0.428437607    0.860457579
 H      -1.206354698    0.604517219   -0.747266184
