# Supplementary material for: On the Topological Phase around Conical Intersections with Tamm–Dancoff Linear-Response Time-Dependent Density Functional Theory
Source: J Phys Chem A. 2024 Jun 26;128(27):5314–20. doi: 10.1021/acs.jpca.4c02503 (PMC11247484; doi:10.1021/acs.jpca.4c02503)
Supplement: Supplementary file 1 — jp4c02503_si_001.zip [file jp4c02503_si_001.zip › data/protonated_formaldimine/s1s0/dft-tddft_pbe0/closed_path_C5]

protonated formaldimine, (LR-TD)DFT/TDA/PBE0/cc-pVDZ


closed path geometry 1 (in Angstrom)

           6

 N       0.713175813    0.026959748    0.017214297
 C      -0.665666322    0.070585580    0.045378208
 H       1.281491190    0.743407052    0.478133575
 H       1.210333242   -0.726905256   -0.468336644
 H      -1.206136183   -0.427854478    0.860633929
 H      -1.205956693    0.603912199   -0.747457919


closed path geometry 2 (in Angstrom)

           6

 N       0.712559703    0.026983311    0.017230117
 C      -0.664740218    0.070556298    0.045358895
 H       1.281476615    0.743391021    0.478123010
 H       1.210318029   -0.726890897   -0.468327467
 H      -1.206276254   -0.427881149    0.860682765
 H      -1.206096828    0.603946261   -0.747501874


closed path geometry 3 (in Angstrom)

           6

 N       0.711943593    0.027006874    0.017245937
 C      -0.663814115    0.070527016    0.045339582
 H       1.281462041    0.743374991    0.478112445
 H       1.210302817   -0.726876539   -0.468318290
 H      -1.206416325   -0.427907820    0.860731601
 H      -1.206236964    0.603980323   -0.747545829


closed path geometry 4 (in Angstrom)

           6

 N       0.711327483    0.027030437    0.017261757
 C      -0.662888011    0.070497733    0.045320269
 H       1.281447466    0.743358960    0.478101880
 H       1.210287604   -0.726862180   -0.468309113
 H      -1.206556396   -0.427934491    0.860780437
 H      -1.206377100    0.604014386   -0.747589784


closed path geometry 5 (in Angstrom)

           6

 N       0.710711373    0.027054000    0.017277577
 C      -0.661961908    0.070468451    0.045300956
 H       1.281432892    0.743342930    0.478091315
 H       1.210272392   -0.726847822   -0.468299936
 H      -1.206696468   -0.427961161    0.860829273
 H      -1.206517235    0.604048448   -0.747633739


closed path geometry 6 (in Angstrom)

           6

 N       0.710711399    0.027053905    0.017277706
 C      -0.661961954    0.070468626    0.045300691
 H       1.281432875    0.743374752    0.478041786
 H       1.210272409   -0.726879698   -0.468250340
 H      -1.206698485   -0.428006899    0.860799922
 H      -1.206515199    0.604094160   -0.747604321


closed path geometry 7 (in Angstrom)

           6

 N       0.710711425    0.027053810    0.017277835
 C      -0.661961999    0.070468800    0.045300427
 H       1.281432859    0.743406575    0.477992258
 H       1.210272426   -0.726911575   -0.468200744
 H      -1.206700503   -0.428052637    0.860770571
 H      -1.206513162    0.604139872   -0.747574903


closed path geometry 8 (in Angstrom)

           6

 N       0.710711451    0.027053715    0.017277965
 C      -0.661962045    0.070468975    0.045300162
 H       1.281432842    0.743438397    0.477942729
 H       1.210272443   -0.726943451   -0.468151148
 H      -1.206702521   -0.428098375    0.860741221
 H      -1.206511126    0.604185584   -0.747545485


closed path geometry 9 (in Angstrom)

           6

 N       0.710711476    0.027053620    0.017278094
 C      -0.661962090    0.070469150    0.045299898
 H       1.281432826    0.743470220    0.477893201
 H       1.210272461   -0.726975328   -0.468101551
 H      -1.206704539   -0.428144113    0.860711870
 H      -1.206509089    0.604231296   -0.747516066


closed path geometry 10 (in Angstrom)

           6

 N       0.710711502    0.027053526    0.017278223
 C      -0.661962136    0.070469325    0.045299634
 H       1.281432810    0.743502042    0.477843672
 H       1.210272478   -0.727007205   -0.468051955
 H      -1.206706557   -0.428189851    0.860682519
 H      -1.206507053    0.604277008   -0.747486648


closed path geometry 11 (in Angstrom)

           6

 N       0.710711528    0.027053431    0.017278352
 C      -0.661962181    0.070469499    0.045299369
 H       1.281432793    0.743533865    0.477794144
 H       1.210272495   -0.727039081   -0.468002359
 H      -1.206708575   -0.428235588    0.860653169
 H      -1.206505016    0.604322720   -0.747457230


closed path geometry 12 (in Angstrom)

           6

 N       0.710711554    0.027053336    0.017278481
 C      -0.661962227    0.070469674    0.045299105
 H       1.281432777    0.743565687    0.477744615
 H       1.210272513   -0.727070958   -0.467952763
 H      -1.206710593   -0.428281326    0.860623818
 H      -1.206502980    0.604368433   -0.747427812


closed path geometry 13 (in Angstrom)

           6

 N       0.710711580    0.027053241    0.017278610
 C      -0.661962273    0.070469849    0.045298840
 H       1.281432760    0.743597510    0.477695087
 H       1.210272530   -0.727102834   -0.467903166
 H      -1.206712611   -0.428327064    0.860594467
 H      -1.206500943    0.604414145   -0.747398394


closed path geometry 14 (in Angstrom)

           6

 N       0.710711605    0.027053146    0.017278739
 C      -0.661962318    0.070470024    0.045298576
 H       1.281432744    0.743629333    0.477645558
 H       1.210272547   -0.727134711   -0.467853570
 H      -1.206714628   -0.428372802    0.860565117
 H      -1.206498906    0.604459857   -0.747368975


closed path geometry 15 (in Angstrom)

           6

 N       0.710711631    0.027053051    0.017278868
 C      -0.661962364    0.070470198    0.045298311
 H       1.281432727    0.743661155    0.477596030
 H       1.210272564   -0.727166588   -0.467803974
 H      -1.206716646   -0.428418540    0.860535766
 H      -1.206496870    0.604505569   -0.747339557


closed path geometry 16 (in Angstrom)

           6

 N       0.710711657    0.027052956    0.017278998
 C      -0.661962409    0.070470373    0.045298047
 H       1.281432711    0.743692978    0.477546501
 H       1.210272582   -0.727198464   -0.467754378
 H      -1.206718664   -0.428464278    0.860506415
 H      -1.206494833    0.604551281   -0.747310139


closed path geometry 17 (in Angstrom)

           6

 N       0.710711683    0.027052861    0.017279127
 C      -0.661962455    0.070470548    0.045297782
 H       1.281432694    0.743724800    0.477496973
 H       1.210272599   -0.727230341   -0.467704781
 H      -1.206720682   -0.428510015    0.860477065
 H      -1.206492797    0.604596993   -0.747280721


closed path geometry 18 (in Angstrom)

           6

 N       0.710711709    0.027052766    0.017279256
 C      -0.661962500    0.070470722    0.045297518
 H       1.281432678    0.743756623    0.477447444
 H       1.210272616   -0.727262217   -0.467655185
 H      -1.206722700   -0.428555753    0.860447714
 H      -1.206490760    0.604642706   -0.747251303


closed path geometry 19 (in Angstrom)

           6

 N       0.710711734    0.027052671    0.017279385
 C      -0.661962546    0.070470897    0.045297254
 H       1.281432662    0.743788445    0.477397916
 H       1.210272633   -0.727294094   -0.467605589
 H      -1.206724718   -0.428601491    0.860418363
 H      -1.206488724    0.604688418   -0.747221884


closed path geometry 20 (in Angstrom)

           6

 N       0.710711760    0.027052576    0.017279514
 C      -0.661962591    0.070471072    0.045296989
 H       1.281432645    0.743820268    0.477348387
 H       1.210272651   -0.727325971   -0.467555993
 H      -1.206726736   -0.428647229    0.860389013
 H      -1.206486687    0.604734130   -0.747192466


closed path geometry 21 (in Angstrom)

           6

 N       0.710711786    0.027052481    0.017279643
 C      -0.661962637    0.070471247    0.045296725
 H       1.281432629    0.743852090    0.477298859
 H       1.210272668   -0.727357847   -0.467506396
 H      -1.206728754   -0.428692967    0.860359662
 H      -1.206484651    0.604779842   -0.747163048


closed path geometry 22 (in Angstrom)

           6

 N       0.710711812    0.027052386    0.017279772
 C      -0.661962683    0.070471421    0.045296460
 H       1.281432612    0.743883913    0.477249330
 H       1.210272685   -0.727389724   -0.467456800
 H      -1.206730772   -0.428738705    0.860330311
 H      -1.206482614    0.604825554   -0.747133630


closed path geometry 23 (in Angstrom)

           6

 N       0.710711838    0.027052291    0.017279901
 C      -0.661962728    0.070471596    0.045296196
 H       1.281432596    0.743915735    0.477199802
 H       1.210272702   -0.727421600   -0.467407204
 H      -1.206732789   -0.428784442    0.860300961
 H      -1.206480578    0.604871266   -0.747104212


closed path geometry 24 (in Angstrom)

           6

 N       0.710711863    0.027052196    0.017280031
 C      -0.661962774    0.070471771    0.045295931
 H       1.281432579    0.743947558    0.477150273
 H       1.210272720   -0.727453477   -0.467357608
 H      -1.206734807   -0.428830180    0.860271610
 H      -1.206478541    0.604916978   -0.747074793


closed path geometry 25 (in Angstrom)

           6

 N       0.710711889    0.027052102    0.017280160
 C      -0.661962819    0.070471946    0.045295667
 H       1.281432563    0.743979380    0.477100745
 H       1.210272737   -0.727485354   -0.467308011
 H      -1.206736825   -0.428875918    0.860242259
 H      -1.206476505    0.604962691   -0.747045375


closed path geometry 26 (in Angstrom)

           6

 N       0.710711915    0.027052007    0.017280289
 C      -0.661962865    0.070472120    0.045295402
 H       1.281432546    0.744011203    0.477051216
 H       1.210272754   -0.727517230   -0.467258415
 H      -1.206738843   -0.428921656    0.860212908
 H      -1.206474468    0.605008403   -0.747015957


closed path geometry 27 (in Angstrom)

           6

 N       0.710711941    0.027051912    0.017280418
 C      -0.661962910    0.070472295    0.045295138
 H       1.281432530    0.744043026    0.477001688
 H       1.210272771   -0.727549107   -0.467208819
 H      -1.206740861   -0.428967394    0.860183558
 H      -1.206472432    0.605054115   -0.746986539


closed path geometry 28 (in Angstrom)

           6

 N       0.710711966    0.027051817    0.017280547
 C      -0.661962956    0.070472470    0.045294873
 H       1.281432514    0.744074848    0.476952159
 H       1.210272789   -0.727580983   -0.467159223
 H      -1.206742879   -0.429013132    0.860154207
 H      -1.206470395    0.605099827   -0.746957121


closed path geometry 29 (in Angstrom)

           6

 N       0.710711992    0.027051722    0.017280676
 C      -0.661963002    0.070472644    0.045294609
 H       1.281432497    0.744106671    0.476902631
 H       1.210272806   -0.727612860   -0.467109626
 H      -1.206744897   -0.429058869    0.860124856
 H      -1.206468359    0.605145539   -0.746927702


closed path geometry 30 (in Angstrom)

           6

 N       0.711328102    0.027028159    0.017264856
 C      -0.662889105    0.070501927    0.045313922
 H       1.281447072    0.744122701    0.476913196
 H       1.210288018   -0.727627219   -0.467118803
 H      -1.206604826   -0.429032199    0.860076021
 H      -1.206328223    0.605111477   -0.746883747


closed path geometry 31 (in Angstrom)

           6

 N       0.711944212    0.027004596    0.017249036
 C      -0.663815208    0.070531209    0.045333235
 H       1.281461646    0.744138732    0.476923761
 H       1.210303231   -0.727641577   -0.467127980
 H      -1.206464754   -0.429005528    0.860027185
 H      -1.206188087    0.605077415   -0.746839792


closed path geometry 32 (in Angstrom)

           6

 N       0.712560322    0.026981033    0.017233216
 C      -0.664741312    0.070560491    0.045352548
 H       1.281476221    0.744154762    0.476934326
 H       1.210318443   -0.727655936   -0.467137157
 H      -1.206324683   -0.428978857    0.859978349
 H      -1.206047952    0.605043353   -0.746795837


closed path geometry 33 (in Angstrom)

           6

 N       0.713176432    0.026957469    0.017217396
 C      -0.665667415    0.070589774    0.045371861
 H       1.281490795    0.744170792    0.476944891
 H       1.210333656   -0.727670294   -0.467146334
 H      -1.206184612   -0.428952186    0.859929513
 H      -1.205907816    0.605009291   -0.746751882


closed path geometry 34 (in Angstrom)

           6

 N       0.713176406    0.026957564    0.017217267
 C      -0.665667370    0.070589599    0.045372126
 H       1.281490812    0.744138970    0.476994419
 H       1.210333639   -0.727638418   -0.467195931
 H      -1.206182594   -0.428906448    0.859958863
 H      -1.205909853    0.604963579   -0.746781300


closed path geometry 35 (in Angstrom)

           6

 N       0.713176380    0.026957659    0.017217138
 C      -0.665667324    0.070589424    0.045372390
 H       1.281490828    0.744107147    0.477043948
 H       1.210333621   -0.727606541   -0.467245527
 H      -1.206180576   -0.428860710    0.859988214
 H      -1.205911889    0.604917866   -0.746810719


closed path geometry 36 (in Angstrom)

           6

 N       0.713176355    0.026957754    0.017217008
 C      -0.665667279    0.070589250    0.045372654
 H       1.281490845    0.744075325    0.477093476
 H       1.210333604   -0.727574665   -0.467295123
 H      -1.206178558   -0.428814972    0.860017565
 H      -1.205913926    0.604872154   -0.746840137


closed path geometry 37 (in Angstrom)

           6

 N       0.713176329    0.026957849    0.017216879
 C      -0.665667233    0.070589075    0.045372919
 H       1.281490861    0.744043502    0.477143005
 H       1.210333587   -0.727542788   -0.467344719
 H      -1.206176540   -0.428769235    0.860046915
 H      -1.205915962    0.604826442   -0.746869555


closed path geometry 38 (in Angstrom)

           6

 N       0.713176303    0.026957944    0.017216750
 C      -0.665667187    0.070588900    0.045373183
 H       1.281490878    0.744011680    0.477192533
 H       1.210333570   -0.727510911   -0.467394316
 H      -1.206174522   -0.428723497    0.860076266
 H      -1.205917999    0.604780730   -0.746898973


closed path geometry 39 (in Angstrom)

           6

 N       0.713176277    0.026958039    0.017216621
 C      -0.665667142    0.070588725    0.045373448
 H       1.281490894    0.743979857    0.477242062
 H       1.210333552   -0.727479035   -0.467443912
 H      -1.206172505   -0.428677759    0.860105617
 H      -1.205920035    0.604735018   -0.746928391


closed path geometry 40 (in Angstrom)

           6

 N       0.713176251    0.026958134    0.017216492
 C      -0.665667096    0.070588551    0.045373712
 H       1.281490910    0.743948035    0.477291590
 H       1.210333535   -0.727447158   -0.467493508
 H      -1.206170487   -0.428632021    0.860134967
 H      -1.205922072    0.604689306   -0.746957810


closed path geometry 41 (in Angstrom)

           6

 N       0.713176226    0.026958229    0.017216363
 C      -0.665667051    0.070588376    0.045373977
 H       1.281490927    0.743916212    0.477341119
 H       1.210333518   -0.727415282   -0.467543104
 H      -1.206168469   -0.428586283    0.860164318
 H      -1.205924108    0.604643594   -0.746987228


closed path geometry 42 (in Angstrom)

           6

 N       0.713176200    0.026958324    0.017216234
 C      -0.665667005    0.070588201    0.045374241
 H       1.281490943    0.743884390    0.477390647
 H       1.210333501   -0.727383405   -0.467592701
 H      -1.206166451   -0.428540545    0.860193669
 H      -1.205926145    0.604597881   -0.747016646


closed path geometry 43 (in Angstrom)

           6

 N       0.713176174    0.026958419    0.017216105
 C      -0.665666960    0.070588027    0.045374506
 H       1.281490960    0.743852567    0.477440176
 H       1.210333483   -0.727351528   -0.467642297
 H      -1.206164433   -0.428494808    0.860223019
 H      -1.205928181    0.604552169   -0.747046064


closed path geometry 44 (in Angstrom)

           6

 N       0.713176148    0.026958514    0.017215975
 C      -0.665666914    0.070587852    0.045374770
 H       1.281490976    0.743820745    0.477489704
 H       1.210333466   -0.727319652   -0.467691893
 H      -1.206162415   -0.428449070    0.860252370
 H      -1.205930218    0.604506457   -0.747075482


closed path geometry 45 (in Angstrom)

           6

 N       0.713176122    0.026958609    0.017215846
 C      -0.665666869    0.070587677    0.045375034
 H       1.281490993    0.743788922    0.477539233
 H       1.210333449   -0.727287775   -0.467741489
 H      -1.206160397   -0.428403332    0.860281721
 H      -1.205932254    0.604460745   -0.747104901


closed path geometry 46 (in Angstrom)

           6

 N       0.713176097    0.026958703    0.017215717
 C      -0.665666823    0.070587502    0.045375299
 H       1.281491009    0.743757099    0.477588761
 H       1.210333432   -0.727255899   -0.467791086
 H      -1.206158379   -0.428357594    0.860311071
 H      -1.205934291    0.604415033   -0.747134319


closed path geometry 47 (in Angstrom)

           6

 N       0.713176071    0.026958798    0.017215588
 C      -0.665666777    0.070587328    0.045375563
 H       1.281491025    0.743725277    0.477638290
 H       1.210333414   -0.727224022   -0.467840682
 H      -1.206156362   -0.428311856    0.860340422
 H      -1.205936327    0.604369321   -0.747163737


closed path geometry 48 (in Angstrom)

           6

 N       0.713176045    0.026958893    0.017215459
 C      -0.665666732    0.070587153    0.045375828
 H       1.281491042    0.743693454    0.477687818
 H       1.210333397   -0.727192145   -0.467890278
 H      -1.206154344   -0.428266118    0.860369773
 H      -1.205938364    0.604323609   -0.747193155


closed path geometry 49 (in Angstrom)

           6

 N       0.713176019    0.026958988    0.017215330
 C      -0.665666686    0.070586978    0.045376092
 H       1.281491058    0.743661632    0.477737347
 H       1.210333380   -0.727160269   -0.467939874
 H      -1.206152326   -0.428220381    0.860399124
 H      -1.205940400    0.604277896   -0.747222573


closed path geometry 50 (in Angstrom)

           6

 N       0.713175994    0.026959083    0.017215201
 C      -0.665666641    0.070586803    0.045376357
 H       1.281491075    0.743629809    0.477786875
 H       1.210333362   -0.727128392   -0.467989471
 H      -1.206150308   -0.428174643    0.860428474
 H      -1.205942437    0.604232184   -0.747251992


closed path geometry 51 (in Angstrom)

           6

 N       0.713175968    0.026959178    0.017215072
 C      -0.665666595    0.070586629    0.045376621
 H       1.281491091    0.743597987    0.477836404
 H       1.210333345   -0.727096516   -0.468039067
 H      -1.206148290   -0.428128905    0.860457825
 H      -1.205944474    0.604186472   -0.747281410


closed path geometry 52 (in Angstrom)

           6

 N       0.713175942    0.026959273    0.017214942
 C      -0.665666550    0.070586454    0.045376886
 H       1.281491108    0.743566164    0.477885932
 H       1.210333328   -0.727064639   -0.468088663
 H      -1.206146272   -0.428083167    0.860487176
 H      -1.205946510    0.604140760   -0.747310828


closed path geometry 53 (in Angstrom)

           6

 N       0.713175916    0.026959368    0.017214813
 C      -0.665666504    0.070586279    0.045377150
 H       1.281491124    0.743534342    0.477935461
 H       1.210333311   -0.727032762   -0.468138259
 H      -1.206144254   -0.428037429    0.860516526
 H      -1.205948547    0.604095048   -0.747340246


closed path geometry 54 (in Angstrom)

           6

 N       0.713175890    0.026959463    0.017214684
 C      -0.665666458    0.070586105    0.045377414
 H       1.281491141    0.743502519    0.477984989
 H       1.210333293   -0.727000886   -0.468187856
 H      -1.206142236   -0.427991691    0.860545877
 H      -1.205950583    0.604049336   -0.747369664


closed path geometry 55 (in Angstrom)

           6

 N       0.713175865    0.026959558    0.017214555
 C      -0.665666413    0.070585930    0.045377679
 H       1.281491157    0.743470697    0.478034518
 H       1.210333276   -0.726969009   -0.468237452
 H      -1.206140218   -0.427945954    0.860575228
 H      -1.205952620    0.604003624   -0.747399082


closed path geometry 56 (in Angstrom)

           6

 N       0.713175839    0.026959653    0.017214426
 C      -0.665666367    0.070585755    0.045377943
 H       1.281491173    0.743438874    0.478084046
 H       1.210333259   -0.726937133   -0.468287048
 H      -1.206138201   -0.427900216    0.860604578
 H      -1.205954656    0.603957911   -0.747428501
