# Supplementary material for: On the Topological Phase around Conical Intersections with Tamm–Dancoff Linear-Response Time-Dependent Density Functional Theory
Source: J Phys Chem A. 2024 Jun 26;128(27):5314–20. doi: 10.1021/acs.jpca.4c02503 (PMC11247484; doi:10.1021/acs.jpca.4c02503)
Supplement: Supplementary file 1 — jp4c02503_si_001.zip [file jp4c02503_si_001.zip › data/protonated_formaldimine/s1s0/dft-tddft_pbe0/closed_path_C2]

protonated formaldimine, (LR-TD)DFT/TDA/PBE0/cc-pVDZ


closed path geometry 1 (in Angstrom)

           6

 N       0.713792207    0.026935140    0.017199897
 C      -0.666592926    0.070616785    0.045394612
 H       1.281505584    0.743773130    0.477599326
 H       1.210348644   -0.727270257   -0.467800263
 H      -1.206018308   -0.428330923    0.860262236
 H      -1.205794155    0.604380971   -0.747090364


closed path geometry 2 (in Angstrom)

           6

 N       0.713176097    0.026958703    0.017215717
 C      -0.665666823    0.070587502    0.045375299
 H       1.281491009    0.743757099    0.477588761
 H       1.210333432   -0.727255899   -0.467791086
 H      -1.206158379   -0.428357594    0.860311071
 H      -1.205934291    0.604415033   -0.747134319


closed path geometry 3 (in Angstrom)

           6

 N       0.712559987    0.026982267    0.017231537
 C      -0.664740720    0.070558220    0.045355986
 H       1.281476434    0.743741069    0.477578196
 H       1.210318219   -0.727241540   -0.467781909
 H      -1.206298451   -0.428384265    0.860359907
 H      -1.206074426    0.604449095   -0.747178274


closed path geometry 4 (in Angstrom)

           6

 N       0.711943877    0.027005830    0.017247357
 C      -0.663814616    0.070528938    0.045336673
 H       1.281461860    0.743725039    0.477567631
 H       1.210303007   -0.727227181   -0.467772732
 H      -1.206438522   -0.428410936    0.860408743
 H      -1.206214562    0.604483157   -0.747222229


closed path geometry 5 (in Angstrom)

           6

 N       0.711327767    0.027029393    0.017263177
 C      -0.662888513    0.070499655    0.045317360
 H       1.281447285    0.743709008    0.477557066
 H       1.210287794   -0.727212823   -0.467763555
 H      -1.206578593   -0.428437607    0.860457579
 H      -1.206354698    0.604517219   -0.747266184


closed path geometry 6 (in Angstrom)

           6

 N       0.710711657    0.027052956    0.017278998
 C      -0.661962409    0.070470373    0.045298047
 H       1.281432711    0.743692978    0.477546501
 H       1.210272582   -0.727198464   -0.467754378
 H      -1.206718664   -0.428464278    0.860506415
 H      -1.206494833    0.604551281   -0.747310139


closed path geometry 7 (in Angstrom)

           6

 N       0.710095547    0.027076519    0.017294818
 C      -0.661036306    0.070441091    0.045278734
 H       1.281418136    0.743676947    0.477535936
 H       1.210257369   -0.727184106   -0.467745201
 H      -1.206858735   -0.428490949    0.860555251
 H      -1.206634969    0.604585343   -0.747354094


closed path geometry 8 (in Angstrom)

           6

 N       0.709479437    0.027100082    0.017310638
 C      -0.660110202    0.070411808    0.045259421
 H       1.281403562    0.743660917    0.477525371
 H       1.210242157   -0.727169747   -0.467736023
 H      -1.206998807   -0.428517619    0.860604087
 H      -1.206775105    0.604619405   -0.747398049


closed path geometry 9 (in Angstrom)

           6

 N       0.708863327    0.027123645    0.017326458
 C      -0.659184099    0.070382526    0.045240108
 H       1.281388987    0.743644886    0.477514806
 H       1.210226944   -0.727155388   -0.467726846
 H      -1.207138878   -0.428544290    0.860652923
 H      -1.206915240    0.604653467   -0.747442004


closed path geometry 10 (in Angstrom)

           6

 N       0.708863353    0.027123550    0.017326587
 C      -0.659184144    0.070382701    0.045239843
 H       1.281388971    0.743676709    0.477465278
 H       1.210226961   -0.727187265   -0.467677250
 H      -1.207140896   -0.428590028    0.860623572
 H      -1.206913204    0.604699180   -0.747412586


closed path geometry 11 (in Angstrom)

           6

 N       0.708863379    0.027123455    0.017326716
 C      -0.659184190    0.070382875    0.045239579
 H       1.281388954    0.743708531    0.477415749
 H       1.210226979   -0.727219142   -0.467627654
 H      -1.207142914   -0.428635766    0.860594222
 H      -1.206911167    0.604744892   -0.747383168


closed path geometry 12 (in Angstrom)

           6

 N       0.709479489    0.027099892    0.017310896
 C      -0.660110293    0.070412158    0.045258892
 H       1.281403529    0.743724562    0.477426314
 H       1.210242191   -0.727233500   -0.467636831
 H      -1.207002842   -0.428609095    0.860545386
 H      -1.206771032    0.604710830   -0.747339213


closed path geometry 13 (in Angstrom)

           6

 N       0.710095599    0.027076329    0.017295076
 C      -0.661036397    0.070441440    0.045278205
 H       1.281418103    0.743740592    0.477436879
 H       1.210257404   -0.727247859   -0.467646008
 H      -1.206862771   -0.428582424    0.860496550
 H      -1.206630896    0.604676768   -0.747295258


closed path geometry 14 (in Angstrom)

           6

 N       0.710711709    0.027052766    0.017279256
 C      -0.661962500    0.070470722    0.045297518
 H       1.281432678    0.743756623    0.477447444
 H       1.210272616   -0.727262217   -0.467655185
 H      -1.206722700   -0.428555753    0.860447714
 H      -1.206490760    0.604642706   -0.747251303


closed path geometry 15 (in Angstrom)

           6

 N       0.711327818    0.027029203    0.017263436
 C      -0.662888604    0.070500005    0.045316831
 H       1.281447253    0.743772653    0.477458009
 H       1.210287829   -0.727276576   -0.467664362
 H      -1.206582629   -0.428529082    0.860398878
 H      -1.206350625    0.604608643   -0.747207348


closed path geometry 16 (in Angstrom)

           6

 N       0.711943928    0.027005640    0.017247616
 C      -0.663814707    0.070529287    0.045336144
 H       1.281461827    0.743788684    0.477468574
 H       1.210303041   -0.727290935   -0.467673539
 H      -1.206442558   -0.428502411    0.860350042
 H      -1.206210489    0.604574581   -0.747163392


closed path geometry 17 (in Angstrom)

           6

 N       0.712560038    0.026982077    0.017231795
 C      -0.664740811    0.070558569    0.045355457
 H       1.281476402    0.743804714    0.477479139
 H       1.210318254   -0.727305293   -0.467682716
 H      -1.206302486   -0.428475741    0.860301206
 H      -1.206070353    0.604540519   -0.747119437


closed path geometry 18 (in Angstrom)

           6

 N       0.713176148    0.026958514    0.017215975
 C      -0.665666914    0.070587852    0.045374770
 H       1.281490976    0.743820745    0.477489704
 H       1.210333466   -0.727319652   -0.467691893
 H      -1.206162415   -0.428449070    0.860252370
 H      -1.205930218    0.604506457   -0.747075482


closed path geometry 19 (in Angstrom)

           6

 N       0.713792258    0.026934951    0.017200155
 C      -0.666593018    0.070617134    0.045394083
 H       1.281505551    0.743836775    0.477500269
 H       1.210348679   -0.727334010   -0.467701070
 H      -1.206022344   -0.428422399    0.860203534
 H      -1.205790082    0.604472395   -0.747031527


closed path geometry 20 (in Angstrom)

           6

 N       0.713792232    0.026935045    0.017200026
 C      -0.666592972    0.070616959    0.045394347
 H       1.281505567    0.743804952    0.477549798
 H       1.210348661   -0.727302134   -0.467750666
 H      -1.206020326   -0.428376661    0.860232885
 H      -1.205792119    0.604426683   -0.747060945
