# Supplementary material for: On the Topological Phase around Conical Intersections with Tamm–Dancoff Linear-Response Time-Dependent Density Functional Theory
Source: J Phys Chem A. 2024 Jun 26;128(27):5314–20. doi: 10.1021/acs.jpca.4c02503 (PMC11247484; doi:10.1021/acs.jpca.4c02503)
Supplement: Supplementary file 1 — jp4c02503_si_001.zip [file jp4c02503_si_001.zip › data/protonated_formaldimine/s1s0/xms-caspt2/closed_path_C1]

protonated formaldimine, XMS(3)-CASPT2(6/4)/cc-pVTZ


closed path geometry 1 (in Angstrom)

6

N 0.701651547 -0.001902630 -0.001287257
C -0.700946043 -0.053678870 -0.034327175
H 1.211203152 0.749847965 0.482547506
H 1.276796245 -0.713962577 -0.459184573
H -1.180574467 -0.354635990 0.895669130
H -1.180781492 0.666814971 -0.695378716


closed path geometry 2 (in Angstrom)

6

N 0.701938289 -0.001662227 -0.001132616
C -0.701606437 -0.054293428 -0.034721984
H 1.211296675 0.749864793 0.482558983
H 1.276831896 -0.713995285 -0.459206271
H -1.180452130 -0.354419730 0.895762170
H -1.180659350 0.666988746 -0.695221366


closed path geometry 3 (in Angstrom)

6

N 0.702225031 -0.001421825 -0.000977976
C -0.702266831 -0.054907986 -0.035116794
H 1.211390197 0.749881621 0.482570459
H 1.276867546 -0.714027993 -0.459227969
H -1.180329793 -0.354203470 0.895855209
H -1.180537208 0.667162522 -0.695064015


closed path geometry 4 (in Angstrom)

6

N 0.702511774 -0.001181422 -0.000823335
C -0.702927225 -0.055522545 -0.035511603
H 1.211483719 0.749898449 0.482581936
H 1.276903197 -0.714060702 -0.459249667
H -1.180207457 -0.353987210 0.895948248
H -1.180415066 0.667336297 -0.694906665


closed path geometry 5 (in Angstrom)

6

N 0.702798516 -0.000941019 -0.000668695
C -0.703587618 -0.056137103 -0.035906412
H 1.211577241 0.749915277 0.482593413
H 1.276938848 -0.714093410 -0.459271365
H -1.180085120 -0.353770950 0.896041288
H -1.180292924 0.667510073 -0.694749315


closed path geometry 6 (in Angstrom)

6

N 0.703085258 -0.000700616 -0.000514054
C -0.704248012 -0.056751662 -0.036301221
H 1.211670763 0.749932105 0.482604890
H 1.276974498 -0.714126118 -0.459293063
H -1.179962784 -0.353554689 0.896134327
H -1.180170782 0.667683848 -0.694591964


closed path geometry 7 (in Angstrom)

6

N 0.703372001 -0.000460213 -0.000359414
C -0.704908406 -0.057366220 -0.036696030
H 1.211764285 0.749948933 0.482616367
H 1.277010149 -0.714158826 -0.459314761
H -1.179840447 -0.353338429 0.896227367
H -1.180048639 0.667857624 -0.694434614


closed path geometry 8 (in Angstrom)

6

N 0.703658743 -0.000219810 -0.000204774
C -0.705568800 -0.057980778 -0.037090840
H 1.211857807 0.749965761 0.482627844
H 1.277045800 -0.714191535 -0.459336459
H -1.179718110 -0.353122169 0.896320406
H -1.179926497 0.668031399 -0.694277263


closed path geometry 9 (in Angstrom)

6

N 0.703945485 0.000020593 -0.000050133
C -0.706229193 -0.058595337 -0.037485649
H 1.211951329 0.749982590 0.482639321
H 1.277081450 -0.714224243 -0.459358156
H -1.179595774 -0.352905909 0.896413445
H -1.179804355 0.668205175 -0.694119913


closed path geometry 10 (in Angstrom)

6

N 0.704232227 0.000260995 0.000104507
C -0.706889587 -0.059209895 -0.037880458
H 1.212044852 0.749999418 0.482650798
H 1.277117101 -0.714256951 -0.459379854
H -1.179473437 -0.352689649 0.896506485
H -1.179682213 0.668378950 -0.693962562


closed path geometry 11 (in Angstrom)

6

N 0.704518970 0.000501398 0.000259148
C -0.707549981 -0.059824453 -0.038275267
H 1.212138374 0.750016246 0.482662275
H 1.277152752 -0.714289660 -0.459401552
H -1.179351101 -0.352473389 0.896599524
H -1.179560071 0.668552726 -0.693805212


closed path geometry 12 (in Angstrom)

6

N 0.704805712 0.000741801 0.000413788
C -0.708210375 -0.060439012 -0.038670077
H 1.212231896 0.750033074 0.482673752
H 1.277188402 -0.714322368 -0.459423250
H -1.179228764 -0.352257129 0.896692563
H -1.179437929 0.668726502 -0.693647861


closed path geometry 13 (in Angstrom)

6

N 0.705092454 0.000982204 0.000568429
C -0.708870768 -0.061053570 -0.039064886
H 1.212325418 0.750049902 0.482685229
H 1.277224053 -0.714355076 -0.459444948
H -1.179106428 -0.352040869 0.896785603
H -1.179315787 0.668900277 -0.693490511


closed path geometry 14 (in Angstrom)

6

N 0.705379197 0.001222607 0.000723069
C -0.709531162 -0.061668128 -0.039459695
H 1.212418940 0.750066730 0.482696705
H 1.277259704 -0.714387784 -0.459466646
H -1.178984091 -0.351824608 0.896878642
H -1.179193644 0.669074053 -0.693333161


closed path geometry 15 (in Angstrom)

6

N 0.705665939 0.001463010 0.000877710
C -0.710191556 -0.062282687 -0.039854504
H 1.212512462 0.750083558 0.482708182
H 1.277295354 -0.714420493 -0.459488344
H -1.178861754 -0.351608348 0.896971682
H -1.179071502 0.669247828 -0.693175810


closed path geometry 16 (in Angstrom)

6

N 0.705952681 0.001703412 0.001032350
C -0.710851950 -0.062897245 -0.040249314
H 1.212605984 0.750100386 0.482719659
H 1.277331005 -0.714453201 -0.459510042
H -1.178739418 -0.351392088 0.897064721
H -1.178949360 0.669421604 -0.693018460


closed path geometry 17 (in Angstrom)

6

N 0.706239423 0.001943815 0.001186990
C -0.711512344 -0.063511804 -0.040644123
H 1.212699506 0.750117214 0.482731136
H 1.277366655 -0.714485909 -0.459531740
H -1.178617081 -0.351175828 0.897157760
H -1.178827218 0.669595379 -0.692861109


closed path geometry 18 (in Angstrom)

6

N 0.706239448 0.001940866 0.001191632
C -0.711512405 -0.063499008 -0.040664165
H 1.212699522 0.750150598 0.482679194
H 1.277366652 -0.714515339 -0.459485945
H -1.178624918 -0.351224944 0.897141404
H -1.178819357 0.669630695 -0.692823206


closed path geometry 19 (in Angstrom)

6

N 0.706239473 0.001937917 0.001196274
C -0.711512466 -0.063486213 -0.040684206
H 1.212699537 0.750183982 0.482627252
H 1.277366649 -0.714544768 -0.459440149
H -1.178632755 -0.351274061 0.897125048
H -1.178811496 0.669666010 -0.692785303


closed path geometry 20 (in Angstrom)

6

N 0.706239497 0.001934968 0.001200915
C -0.711512526 -0.063473417 -0.040704248
H 1.212699553 0.750217366 0.482575309
H 1.277366645 -0.714574197 -0.459394354
H -1.178640591 -0.351323177 0.897108692
H -1.178803635 0.669701326 -0.692747399


closed path geometry 21 (in Angstrom)

6

N 0.706239522 0.001932019 0.001205557
C -0.711512587 -0.063460622 -0.040724290
H 1.212699568 0.750250750 0.482523367
H 1.277366642 -0.714603626 -0.459348558
H -1.178648428 -0.351372294 0.897092335
H -1.178795774 0.669736641 -0.692709496


closed path geometry 22 (in Angstrom)

6

N 0.706239547 0.001929070 0.001210199
C -0.711512648 -0.063447827 -0.040744332
H 1.212699583 0.750284134 0.482471425
H 1.277366639 -0.714633056 -0.459302763
H -1.178656265 -0.351421410 0.897075979
H -1.178787913 0.669771956 -0.692671593


closed path geometry 23 (in Angstrom)

6

N 0.706239571 0.001926121 0.001214840
C -0.711512709 -0.063435031 -0.040764373
H 1.212699599 0.750317518 0.482419482
H 1.277366635 -0.714662485 -0.459256967
H -1.178664101 -0.351470527 0.897059623
H -1.178780052 0.669807272 -0.692633690


closed path geometry 24 (in Angstrom)

6

N 0.706239596 0.001923172 0.001219482
C -0.711512770 -0.063422236 -0.040784415
H 1.212699614 0.750350902 0.482367540
H 1.277366632 -0.714691914 -0.459211172
H -1.178671938 -0.351519643 0.897043267
H -1.178772191 0.669842587 -0.692595786


closed path geometry 25 (in Angstrom)

6

N 0.706239621 0.001920223 0.001224124
C -0.711512831 -0.063409440 -0.040804457
H 1.212699630 0.750384286 0.482315597
H 1.277366629 -0.714721344 -0.459165376
H -1.178679775 -0.351568759 0.897026910
H -1.178764330 0.669877903 -0.692557883


closed path geometry 26 (in Angstrom)

6

N 0.706239645 0.001917274 0.001228765
C -0.711512892 -0.063396645 -0.040824499
H 1.212699645 0.750417670 0.482263655
H 1.277366625 -0.714750773 -0.459119581
H -1.178687611 -0.351617876 0.897010554
H -1.178756469 0.669913218 -0.692519980


closed path geometry 27 (in Angstrom)

6

N 0.706239670 0.001914325 0.001233407
C -0.711512953 -0.063383850 -0.040844541
H 1.212699660 0.750451054 0.482211713
H 1.277366622 -0.714780202 -0.459073785
H -1.178695448 -0.351666992 0.896994198
H -1.178748608 0.669948533 -0.692482077


closed path geometry 28 (in Angstrom)

6

N 0.706239694 0.001911376 0.001238049
C -0.711513014 -0.063371054 -0.040864582
H 1.212699676 0.750484438 0.482159770
H 1.277366618 -0.714809632 -0.459027990
H -1.178703285 -0.351716109 0.896977841
H -1.178740747 0.669983849 -0.692444173


closed path geometry 29 (in Angstrom)

6

N 0.706239719 0.001908427 0.001242690
C -0.711513075 -0.063358259 -0.040884624
H 1.212699691 0.750517822 0.482107828
H 1.277366615 -0.714839061 -0.458982195
H -1.178711121 -0.351765225 0.896961485
H -1.178732886 0.670019164 -0.692406270


closed path geometry 30 (in Angstrom)

6

N 0.706239744 0.001905478 0.001247332
C -0.711513136 -0.063345463 -0.040904666
H 1.212699707 0.750551206 0.482055886
H 1.277366612 -0.714868490 -0.458936399
H -1.178718958 -0.351814342 0.896945129
H -1.178725025 0.670054480 -0.692368367


closed path geometry 31 (in Angstrom)

6

N 0.706239768 0.001902529 0.001251974
C -0.711513197 -0.063332668 -0.040924708
H 1.212699722 0.750584590 0.482003943
H 1.277366608 -0.714897920 -0.458890604
H -1.178726795 -0.351863458 0.896928773
H -1.178717164 0.670089795 -0.692330463


closed path geometry 32 (in Angstrom)

6

N 0.706239793 0.001899579 0.001256615
C -0.711513258 -0.063319873 -0.040944750
H 1.212699737 0.750617974 0.481952001
H 1.277366605 -0.714927349 -0.458844808
H -1.178734632 -0.351912574 0.896912416
H -1.178709303 0.670125111 -0.692292560


closed path geometry 33 (in Angstrom)

6

N 0.706239818 0.001896630 0.001261257
C -0.711513319 -0.063307077 -0.040964791
H 1.212699753 0.750651358 0.481900059
H 1.277366602 -0.714956778 -0.458799013
H -1.178742468 -0.351961691 0.896896060
H -1.178701442 0.670160426 -0.692254657


closed path geometry 34 (in Angstrom)

6

N 0.705953075 0.001656228 0.001106617
C -0.710852925 -0.062692519 -0.040569982
H 1.212606231 0.750634530 0.481888582
H 1.277330951 -0.714924070 -0.458777315
H -1.178864805 -0.352177951 0.896803021
H -1.178823584 0.669986650 -0.692412007


closed path geometry 35 (in Angstrom)

6

N 0.705666333 0.001415825 0.000951976
C -0.710192532 -0.062077960 -0.040175173
H 1.212512709 0.750617702 0.481877105
H 1.277295300 -0.714891362 -0.458755617
H -1.178987141 -0.352394211 0.896709981
H -1.178945726 0.669812875 -0.692569358


closed path geometry 36 (in Angstrom)

6

N 0.705379591 0.001175422 0.000797336
C -0.709532138 -0.061463402 -0.039780364
H 1.212419186 0.750600874 0.481865628
H 1.277259650 -0.714858653 -0.458733919
H -1.179109478 -0.352610471 0.896616942
H -1.179067869 0.669639099 -0.692726708


closed path geometry 37 (in Angstrom)

6

N 0.705092848 0.000935019 0.000642695
C -0.708871744 -0.060848844 -0.039385554
H 1.212325664 0.750584045 0.481854151
H 1.277223999 -0.714825945 -0.458712221
H -1.179231815 -0.352826731 0.896523903
H -1.179190011 0.669465324 -0.692884059


closed path geometry 38 (in Angstrom)

6

N 0.704806106 0.000694616 0.000488055
C -0.708211350 -0.060234285 -0.038990745
H 1.212232142 0.750567217 0.481842674
H 1.277188348 -0.714793237 -0.458690523
H -1.179354151 -0.353042991 0.896430863
H -1.179312153 0.669291548 -0.693041409


closed path geometry 39 (in Angstrom)

6

N 0.704519364 0.000454213 0.000333414
C -0.707550956 -0.059619727 -0.038595936
H 1.212138620 0.750550389 0.481831197
H 1.277152698 -0.714760529 -0.458668825
H -1.179476488 -0.353259252 0.896337824
H -1.179434295 0.669117773 -0.693198760


closed path geometry 40 (in Angstrom)

6

N 0.704232622 0.000213810 0.000178774
C -0.706890563 -0.059005169 -0.038201127
H 1.212045098 0.750533561 0.481819720
H 1.277117047 -0.714727820 -0.458647127
H -1.179598824 -0.353475512 0.896244784
H -1.179556437 0.668943997 -0.693356110


closed path geometry 41 (in Angstrom)

6

N 0.703945879 -0.000026592 0.000024134
C -0.706230169 -0.058390610 -0.037806318
H 1.211951576 0.750516733 0.481808244
H 1.277081396 -0.714695112 -0.458625429
H -1.179721161 -0.353691772 0.896151745
H -1.179678579 0.668770222 -0.693513460


closed path geometry 42 (in Angstrom)

6

N 0.703659137 -0.000266995 -0.000130507
C -0.705569775 -0.057776052 -0.037411508
H 1.211858054 0.750499905 0.481796767
H 1.277045746 -0.714662404 -0.458603731
H -1.179843497 -0.353908032 0.896058706
H -1.179800721 0.668596446 -0.693670811


closed path geometry 43 (in Angstrom)

6

N 0.703372395 -0.000507398 -0.000285147
C -0.704909381 -0.057161494 -0.037016699
H 1.211764532 0.750483077 0.481785290
H 1.277010095 -0.714629695 -0.458582033
H -1.179965834 -0.354124292 0.895965666
H -1.179922864 0.668422671 -0.693828161


closed path geometry 44 (in Angstrom)

6

N 0.703085653 -0.000747801 -0.000439788
C -0.704248988 -0.056546935 -0.036621890
H 1.211671009 0.750466249 0.481773813
H 1.276974445 -0.714596987 -0.458560335
H -1.180088171 -0.354340552 0.895872627
H -1.180045006 0.668248895 -0.693985512


closed path geometry 45 (in Angstrom)

6

N 0.702798910 -0.000988204 -0.000594428
C -0.703588594 -0.055932377 -0.036227081
H 1.211577487 0.750449421 0.481762336
H 1.276938794 -0.714564279 -0.458538637
H -1.180210507 -0.354556812 0.895779588
H -1.180167148 0.668075120 -0.694142862


closed path geometry 46 (in Angstrom)

6

N 0.702512168 -0.001228607 -0.000749069
C -0.702928200 -0.055317818 -0.035832271
H 1.211483965 0.750432592 0.481750859
H 1.276903143 -0.714531571 -0.458516939
H -1.180332844 -0.354773072 0.895686548
H -1.180289290 0.667901344 -0.694300213


closed path geometry 47 (in Angstrom)

6

N 0.702225426 -0.001469009 -0.000903709
C -0.702267806 -0.054703260 -0.035437462
H 1.211390443 0.750415764 0.481739382
H 1.276867493 -0.714498862 -0.458495241
H -1.180455180 -0.354989333 0.895593509
H -1.180411432 0.667727569 -0.694457563


closed path geometry 48 (in Angstrom)

6

N 0.701938683 -0.001709412 -0.001058350
C -0.701607413 -0.054088702 -0.035042653
H 1.211296921 0.750398936 0.481727905
H 1.276831842 -0.714466154 -0.458473543
H -1.180577517 -0.355205593 0.895500469
H -1.180533574 0.667553793 -0.694614914


closed path geometry 49 (in Angstrom)

6

N 0.701651941 -0.001949815 -0.001212990
C -0.700947019 -0.053474143 -0.034647844
H 1.211203399 0.750382108 0.481716428
H 1.276796191 -0.714433446 -0.458451845
H -1.180699854 -0.355421853 0.895407430
H -1.180655716 0.667380017 -0.694772264


closed path geometry 50 (in Angstrom)

6

N 0.701651916 -0.001946866 -0.001217632
C -0.700946958 -0.053486939 -0.034627802
H 1.211203383 0.750348724 0.481768371
H 1.276796195 -0.714404016 -0.458497641
H -1.180692017 -0.355372736 0.895423786
H -1.180663577 0.667344702 -0.694810167


closed path geometry 51 (in Angstrom)

6

N 0.701651892 -0.001943917 -0.001222273
C -0.700946897 -0.053499734 -0.034607760
H 1.211203368 0.750315340 0.481820313
H 1.276796198 -0.714374587 -0.458543436
H -1.180684180 -0.355323620 0.895440143
H -1.180671438 0.667309387 -0.694848071


closed path geometry 52 (in Angstrom)

6

N 0.701651867 -0.001940968 -0.001226915
C -0.700946836 -0.053512530 -0.034587718
H 1.211203353 0.750281956 0.481872255
H 1.276796201 -0.714345158 -0.458589232
H -1.180676343 -0.355274504 0.895456499
H -1.180679299 0.667274071 -0.694885974


closed path geometry 53 (in Angstrom)

6

N 0.701651843 -0.001938019 -0.001231557
C -0.700946775 -0.053525325 -0.034567677
H 1.211203337 0.750248572 0.481924198
H 1.276796205 -0.714315729 -0.458635027
H -1.180668507 -0.355225387 0.895472855
H -1.180687160 0.667238756 -0.694923877


closed path geometry 54 (in Angstrom)

6

N 0.701651818 -0.001935070 -0.001236198
C -0.700946714 -0.053538120 -0.034547635
H 1.211203322 0.750215188 0.481976140
H 1.276796208 -0.714286299 -0.458680823
H -1.180660670 -0.355176271 0.895489211
H -1.180695021 0.667203440 -0.694961780


closed path geometry 55 (in Angstrom)

6

N 0.701651793 -0.001932121 -0.001240840
C -0.700946653 -0.053550916 -0.034527593
H 1.211203306 0.750181804 0.482028082
H 1.276796212 -0.714256870 -0.458726618
H -1.180652833 -0.355127154 0.895505568
H -1.180702882 0.667168125 -0.694999684


closed path geometry 56 (in Angstrom)

6

N 0.701651769 -0.001929172 -0.001245482
C -0.700946592 -0.053563711 -0.034507551
H 1.211203291 0.750148420 0.482080025
H 1.276796215 -0.714227441 -0.458772414
H -1.180644997 -0.355078038 0.895521924
H -1.180710743 0.667132809 -0.695037587


closed path geometry 57 (in Angstrom)

6

N 0.701651744 -0.001926223 -0.001250123
C -0.700946531 -0.053576507 -0.034487509
H 1.211203276 0.750115036 0.482131967
H 1.276796218 -0.714198011 -0.458818209
H -1.180637160 -0.355028921 0.895538280
H -1.180718604 0.667097494 -0.695075490


closed path geometry 58 (in Angstrom)

6

N 0.701651719 -0.001923274 -0.001254765
C -0.700946470 -0.053589302 -0.034467468
H 1.211203260 0.750081652 0.482183909
H 1.276796222 -0.714168582 -0.458864005
H -1.180629323 -0.354979805 0.895554636
H -1.180726465 0.667062179 -0.695113393


closed path geometry 59 (in Angstrom)

6

N 0.701651695 -0.001920325 -0.001259407
C -0.700946409 -0.053602097 -0.034447426
H 1.211203245 0.750048268 0.482235852
H 1.276796225 -0.714139153 -0.458909800
H -1.180621487 -0.354930689 0.895570993
H -1.180734326 0.667026863 -0.695151297


closed path geometry 60 (in Angstrom)

6

N 0.701651670 -0.001917376 -0.001264048
C -0.700946348 -0.053614893 -0.034427384
H 1.211203229 0.750014884 0.482287794
H 1.276796228 -0.714109723 -0.458955596
H -1.180613650 -0.354881572 0.895587349
H -1.180742187 0.666991548 -0.695189200


closed path geometry 61 (in Angstrom)

6

N 0.701651645 -0.001914426 -0.001268690
C -0.700946287 -0.053627688 -0.034407342
H 1.211203214 0.749981500 0.482339736
H 1.276796232 -0.714080294 -0.459001391
H -1.180605813 -0.354832456 0.895603705
H -1.180750048 0.666956232 -0.695227103


closed path geometry 62 (in Angstrom)

6

N 0.701651621 -0.001911477 -0.001273332
C -0.700946226 -0.053640484 -0.034387300
H 1.211203199 0.749948116 0.482391679
H 1.276796235 -0.714050865 -0.459047186
H -1.180597977 -0.354783339 0.895620061
H -1.180757909 0.666920917 -0.695265006


closed path geometry 63 (in Angstrom)

6

N 0.701651596 -0.001908528 -0.001277973
C -0.700946165 -0.053653279 -0.034367259
H 1.211203183 0.749914733 0.482443621
H 1.276796238 -0.714021435 -0.459092982
H -1.180590140 -0.354734223 0.895636418
H -1.180765770 0.666885602 -0.695302910


closed path geometry 64 (in Angstrom)

6

N 0.701651572 -0.001905579 -0.001282615
C -0.700946104 -0.053666074 -0.034347217
H 1.211203168 0.749881349 0.482495563
H 1.276796242 -0.713992006 -0.459138777
H -1.180582303 -0.354685107 0.895652774
H -1.180773631 0.666850286 -0.695340813
