# Supplementary material for: On the Topological Phase around Conical Intersections with Tamm–Dancoff Linear-Response Time-Dependent Density Functional Theory
Source: J Phys Chem A. 2024 Jun 26;128(27):5314–20. doi: 10.1021/acs.jpca.4c02503 (PMC11247484; doi:10.1021/acs.jpca.4c02503)
Supplement: Supplementary file 1 — jp4c02503_si_001.zip [file jp4c02503_si_001.zip › data/protonated_formaldimine/s1s0/xms-caspt2/branching_space_quantities]

protonated formaldimine, XMS(3)-CASPT2(6/4)/cc-pVTZ

S1/S0 MECX geometry (in Angstrom)

6
 
N      0.703946     -0.000003     -0.000013
C     -0.706230     -0.058493     -0.037646
H      1.211952      0.750250      0.482224
H      1.277082     -0.714460     -0.458992
H     -1.179659     -0.353299      0.896283
H     -1.179742      0.668488     -0.693817

S1/S0 MECX orthonormalised x_01 vector

N  0.0002172659 -0.0260069301  0.0409335452
C -0.0005376617  0.1128391122 -0.1767430392
H  0.0001357967  0.2944040343 -0.4580652016
H -0.0000296571 -0.2595289952  0.4038576072
H -0.0691096147 -0.4331442461 -0.1442414169
H  0.0693238715  0.3114370255  0.3342585048

S1/S0 MECX orthonormalised y_01 vector

N  0.2528701388  0.2120046656  0.1363731591
C -0.5823831219 -0.5419621332 -0.3481714125
H  0.0824745874  0.0148402569  0.0101211728
H  0.0314393232 -0.0288445279 -0.0191348261
H  0.1078852723  0.1907138674  0.0820488744
H  0.1077137998  0.1532478707  0.1387630328
